# Supplementary material for: From Caves to the Savannah, the Mitogenome History of Modern Lions (Panthera leo) and Their Ancestors
Source: Int J Mol Sci. 2024 May 10;25(10):5193. doi: 10.3390/ijms25105193 (PMC11121052; doi:10.3390/ijms25105193)
Supplement: Supplementary file 1 [file ijms-25-05193-s001.zip]

Archive with 12 entries (12 files):
- Broggini et al IJMS - Supplementary material.pdf
- Figure S1.jpg
- Figure S2.xlsx
- Figure S3.jpg
- Figure S4.png
- Figure S5.jpg
- Figure S6.jpg
- Figure S7.jpg
- Figure S8.jpg
- Figure S9.jpg
- Table S2.xlsx
- Table S3.xlsx
