# Supplementary material for: From Caves to the Savannah, the Mitogenome History of Modern Lions (Panthera leo) and Their Ancestors
Source: Int J Mol Sci. 2024 May 10;25(10):5193. doi: 10.3390/ijms25105193 (PMC11121052; doi:10.3390/ijms25105193)
Supplement: Supplementary file 1 [file ijms-25-05193-s001.zip › Figure S2.xlsx]

## Sheet: Figure S2 detailed phylogeny
	Key:
	Synonymous mutation
	non-synonymous mutation
																									751/(12S rRNA)
																									774/(12S rRNA)
																									1223/(12S rRNA)
																									1524/(12S rRNA)
																									1911/(16S rRNA)
																									1940/(16S rRNA)
																									2097/(16S rRNA)
																									3338/(16S rRNA)
																									3657(P75 ND1)
																									3825(G131 ND1)
																									3858(Y142 ND1)
																									3960(I176 ND1)
																									4008(E192 ND1)
																									4089(P219 ND1)
																									4228(L266 ND1)
																									4341(W303 ND1)
																									4410/(I)
																									4665(A23T ND2)
																									4697(F33 ND2)
																									4823(I75 ND2)
																									4843(E82G ND2)
																									4904(L102 ND2)
																									4943(V115 ND2)
																									4952(V118 ND2)
																									4976(S126 ND2)
																									5114(Q172 ND2)
																									5216(T206 ND2)
																									5291(S231 ND2)
																									5330(I244 ND2)
																									5492(Y298 ND2)
																									5571(L325F ND2)
																									5606(L336 ND2)
																									5630(S344 ND2)
																									5685/(W)
																									5713
																									5747/(A)
																									6371(L113 COI)
																									6389(E119 COI)
																									6452(G140 COI)
																									6458(S142 COI)
																									6764(Y244 COI)
																									6815(Y261 COI)
																									6845(M271 COI)
																									7139(D369 COI)
																									7148(Y372 COI)
																									7178(S382 COI)
																									7205(G391 COI)
																									7292(G420 COI)
																									7416(L462 COI)
																									7569(L513 COI)
																									7588/(S(UCN))
																									7621A/(S(UCN))
																									8198(L160 COII)
																									8222(L168 COII)
																									8550(L26 ATP8)
																									8845(L70 ATP6)
																									8851(L72 ATP6)
																									8914(T93 ATP6)
																									9013@(A126 ATP6)
																									9088(I151 ATP6)
																									9091@(Q152 ATP6)
																									9169(T178 ATP6)
																									9189(N185S ATP6)
																									9199(V188 ATP6)
																									9217(I194 ATP6)
																									9236(V201I ATP6)
																									9298(Y221 ATP6)
																									9399(T28 COIII)
																									9468(L51 COIII)
																									9714(N133 COIII)
																									9741(V142 COIII)
																									9777G(G154 COIII)
																									9888(G191 COIII)
																									9969(C218 COIII)
																									10011(H232 COIII)
																									10113/(G)
																									10175(M3V ND3)
																									10366(D66 ND3)
																									10659(H25 ND4L)
																									11177(I101 ND4)
																									11190(L106 ND4)
																									11217(L115 ND4)
																									11297(E141 ND4)
																									11312(G146 ND4)
																									11330(Y152 ND4)
																									11456(F194 ND4)
																									11499(L209 ND4)
																									11516(L214 ND4)
																									11525(P217 ND4)
																									11573(A233 ND4)
																									11684(V270 ND4)
																									11714(T280 ND4)
																									12021(M383V ND4)
																									12110(T412 ND4)
																									12125(G417 ND4)
																									12134(T420 ND4)
																									12410/(L(CUN))
																									12467(S6F ND5)
																									12537(N29 ND5)
																									12583(A45T ND5)
																									12603(A51 ND5)
																									12702(Y84 ND5)
																									12915(I155 ND5)
																									12972(Y174 ND5)
																									13026(N192 ND5)
																									13069(K207E ND5)
																									13140(H230 ND5)
																									13152(P234 ND5)
																									13293(G281 ND5)
																									13431(L327 ND5)
																									13465(L339 ND5)
																									13650(N400 ND5)
																									13738(A430T ND5)
																									13800(L450 ND5)
																									13935(I495 ND5)
																									13965(N505 ND5)
																									14001(S517 ND5)
																									14129(S560N ND5)
																									14450@(D111 ND6)
																									14495(G96 ND6)
																									14549(P78 ND6)
																									14573(Y70 ND6)
																									14885(V11I CYTB)
																									14921(T23A CYTB)
																									14927(P25S CYTB)
																									15023(P57S CYTB)
																									15097(Y81 CYTB)
																									15166(Y104 CYTB)
																									15175(Y107 CYTB)
																									15211(L119 CYTB)
																									15223(V123 CYTB)
																									15286(T144 CYTB)
																									15295(T147 CYTB)
																									15298(N148 CYTB)
																									15322(I156 CYTB)
																									15377(L175 CYTB)
																									15454(L200 CYTB)
																									15457(H201 CYTB)
																									15460(E202 CYTB)
																									15610(D252 CYTB)
																									15616(D254 CYTB)
																									15820(Q322 CYTB)
																									15853(L333 CYTB)
																									16046/(T)
																									16047/(T)
																									16050/(T)
																									LiAM
														1064A/(12S rRNA)											Panthera leo												847/(12S rRNA)
														3376/(L(UUA/G))																							1625/(12S rRNA)
														3792(G120 ND1)																							4056(V208 ND1)
														3975(L181 ND1)																							5600(T334 ND2)
														4197(Y255 ND1)																							7736(Q6 COII)
														4608(S4P ND2)																							7800(L28 COII)
														4983(V129I ND2)																							8166(I150V COII)
														6074(D14 COI)																							10252(N28 ND3)
														6602(I190 COI)																							11952(L360 ND4)
														6629(L199 COI)																							13677(L409 ND5)
														6881(L283 COI)																							15206(V118M CYTB)
														7823(S35 COII)																							15215(F121L CYTB)
														8585(P37 ATP8)
														8899(L88 ATP6)																							DEF
														10312(R48 ND3)
														10696(L38 ND4L)
														10937(N21 ND4)																	3711(Y93 ND1)						P. leo melanochaita						1150/(12S rRNA)
														10991(L39 ND4)																	4026(F198 ND1)												2900/(16S rRNA)
														11848(A325V ND4)																	6044(N4 COI)												3522(Y30 ND1)
														11975(L367 ND4)																	10988(S38 ND4)												4053(L207 ND1)
														12131(Y419 ND4)																	11959(A362V ND4)												4326(L298 ND1)
														12493(L15 ND5)																	13326(A292 ND5)												5366(P256 ND2)
														12699(D83 ND5)																													6479(S149 COI)
														12957(L169 ND5)																	DE												7277(T415 COI)
														15448(L198 CYTB)																													7823@(S35 COII)
														15728(L292 CYTB)																													8664(L64 ATP8)(T10I ATP6)
														15797A(L315M CYTB)														847@/(12S rRNA)							15877(Q341 CYTB)								8704(I23 ATP6)
																												1940/(16S rRNA)							15976(N374 CYTB)								8739(N35S ATP6)
														ABC														2582/(16S rRNA)															8821(N62 ATP6)
																												3718(I96V ND1)							E								9163(G176 ATP6)
																												5120(Q174 ND2)															9468(L51 COIII)
								1887/(16S rRNA)						P. leo leo						15070(D72 CYTB)								5213(L205 ND2)															9504(R63 COIII)
								6353(P107 COI)																				5227(I210T ND2)							1951/(16S rRNA)								10192(L8 ND3)
								8063(N115 COII)												C								6326(N98 COI)							1988/(16S rRNA)								10321(F51 ND3)
								9848(V178A COIII)																				6579(L183 COI)							2054/(16S rRNA)								10467(V100A ND3)
								14043(T531 ND5)																				8878(S81 ATP6)							2336/(16S rRNA)								11018(N48 ND4)
																				2096/(16S rRNA)								9175(A180 ATP6)							2864/(16S rRNA)								12020(V382 ND4)
								AB												2593/(16S rRNA)								9621(Y102 COIII)							3691(I87V ND1)								12110(T412 ND4)
																				2604/(16S rRNA)								11520(L216 ND4)							4627(M10T ND2)								12487(F13L ND5)
																				2643/(16S rRNA)								12558(V36 ND5)							4835(L79 ND2)								15196(N114 CYTB)
			15205(I117 CYTB)											831/(12S rRNA)						2993/(16S rRNA)								13419(Y323 ND5)							4853(T85 ND2)								15616(D254 CYTB)
			15667(E271 CYTB)											843/(12S rRNA)						4353(L307 ND1)								14028(L526 ND5)							5108(L170 ND2)								15936(I361T CYTB)
			15712(N286 CYTB)											1068/(12S rRNA)						4752(A52T ND2)								15748(I298 CYTB)							5303(N235 ND2)								16017/(T)
														3561(Y43 ND1)						5141(Y181 ND2)								15970(I372 CYTB)							5325(F243L ND2)
			B											4979(G127 ND2)						6092(L20 COI)															5487(T297A ND2)								F
														5337(L247 ND2)						6251(I73 COI)								D							5513(F305 ND2)
														5576(L326 ND2)						6425(P131 COI)															5637(D347N ND2)
			1498/(12S rRNA)											5958/(C)						8276(G186 COII)															6344(L104 COI)			14886(V11A CYTB)											2215/(16S rRNA)
			2398/(16S rRNA)											7622/(S(UCN))						8392(S225F COII)				2641/(16S rRNA)								2097/(16S rRNA)			8135(D139 COII)			15106(A84 CYTB)											4469/(Q)
			3252/(16S rRNA)											7811(V31 COII)						9434(T40M COIII)				15904(I350 CYTB)								4868(L90 ND2)			8246(P176 COII)			15326(A158T CYTB)											5629(S344F ND2)
			4865(D89 ND2)											8061(N115D COII)						9468(L51 COIII)												4965(S123P ND2)			8367(S217P COII)			15379(L175 CYTB)											14651(V44 ND6)
			4964(I122 ND2)											9013(A126 ATP6)						9609(F98 COIII)				D1								6782(G250 COI)			8489(D5 ATP8)			15547(G231 CYTB)
			4983(V129I ND2)											9091(Q152 ATP6)						9903(T196 COIII)												7743(F9L COII)			8580(S36G ATP8)														F2/3
			5141(Y181 ND2)											9405(G30 COIII)						10183(I5 ND3)												10504(E112 ND3)			8581(S36N ATP8)			F1
			5366(P256 ND2)											9747(I144 COIII)						11774(A300 ND4)		15259(W135 CYTB)					2293/(16S rRNA)					12023(M383 ND4)			8659(L62P ATP8)(S8 ATP6)
			5384C(P262 ND2)											11847(A325T ND4)						12237(L455 ND4)							4868(L90 ND2)					12756(E102 ND5)			8739(N35S ATP6)										1066A/(12S rRNA)
			6732(L234 COI)											12191(L439 ND4)						12888(G146 ND5)		D1a					5074(T159I ND2)					14208(L586 ND5)			9049(I138 ATP6)			975/(12S rRNA)							1084/(12S rRNA)
			7280(I416 COI)											12463(T5A ND5)						12895(I149V ND5)							6893C(V287 COI)					14639(G48 ND6)			9456(M47 COIII)			1769/(V)							1787/(16S rRNA)
			7434(M468V COI)											13896(M482 ND5)						13378(L310 ND5)							7727(Y3 COII)								9471(L52 COIII)			2474/(16S rRNA)							2883/(16S rRNA)
			7556T(P508 COI)											14450(D111 ND6)						13752(Q434 ND5)		2886/(16S rRNA)					8581(S36N ATP8)					KP001505			10155/(G)			3883(L151 ND1)							4197@(Y255 ND1)
			7643/(S(UCN))											14537(A82 ND6)						14121(W557 ND5)		4469/(Q)					9688(N125D COIII)								10645(M21V ND4L)			6764(Y244 COI)							4610(S4 ND2)
			7955(P79 COII)											15178(T108 CYTB)						14475(T103I ND6)		6573(T181A COI)					11417(Y181 ND4)								10728(I48 ND4L)			8030(W104 COII)							5530(M311T ND2)
			10467(V100A ND3)											15559A(L235 CYTB)						14810/(E)		6614(L194 COI)					11519(W215 ND4)								10812(S76 ND4L)			9292(S219 ATP6)							7082(V350 COI)
			10495(K109 ND3)																			11753(H293 ND4)					13679(S410L ND5)								10937@(N21 ND4)			9499(I62V COIII)							7274(F414 COI)
			11675(W267 ND4)																	KP001497		12655(L69 ND5)													11100(M76V ND4)			10294(D42 ND3)							8742(R36Q ATP6)
			11738(Y288 ND4)								8980(T115 ATP6)							1951/(16S rRNA)				13059(I203 ND5)					D1b								11120(S82 ND4)			10812(S76 ND4L)							10533/(R)
			12583(A45T ND5)															4853(T85 ND2)																	11714(T280 ND4)			11250(L126 ND4)							11139(L89 ND4)
			13314(T288 ND5)								A							11312(G146 ND4)				KP001503													12787(Y113H ND5)			11573(A233 ND4)							12477(L9 ND5)
			13989(F513 ND5)																						11294(T140 ND4)			701/(F)		6188(Q52 COI)					12897(I149 ND5)			11940(A356T ND4)							12906(F152 ND5)
			14261(F604S ND5)(G174 ND6)															KP001502							11312(G146 ND4)			4341(W303 ND1)		9477(M54 COIII)					12978(R176 ND5)			12356/(S(AGY))							14696(G29 ND6)
			14852			6377(S115 COI)		15706(I284 CYTB)		15214(L120 CYTB)		2068@/(16S rRNA)		6357(F109L COI)		4226(I265T ND1)									11334(L154 ND4)			5141(Y181 ND2)		10892(I6 ND4)					13035(A195 ND5)			12464(T5I ND5)							14885(V11I CYTB)
						15982(L376 CYTB)						3449(I6T ND1)		7743(F9L COII)		6593(S187 COI)									11337(M155V ND4)			10457(L97 ND3)							13062(T204 ND5)			12469(F7L ND5)
			B3					A2		A3		4464/(Q)		12507(I19 ND5)		11483(F203 ND4)									11348(L158 ND4)			12463@(T5A ND5)		KP001498					13090(L214 ND5)			12583(A45T ND5)							F2
						A1						5632@(T345I ND2)				12846(V132 ND5)									11367(L165 ND4)										13407(I319 ND5)			12726(V92 ND5)
			KP001501									6737(F235 COI)		KP001506											11372(Y166 ND4)			MT916290							13599(M383 ND5)			12996(F182 ND5)
								5315(L239 ND2)		1496/(12S rRNA)						MW257216									11375(I167 ND4)										14061(P537 ND5)			13305(T285 ND5)							15325(G157 CYTB)
						2068/(16S rRNA)				4717(I40T ND2)		KP001494													11382(T170A ND4)										14627(L52 ND6)			13738(A430T ND5)
		9044(L137 ATP6)		9372(T19 COIII)		5632(T345I ND2)		KP001495		8980(T115 ATP6)																																			F2a
										10961(T29 ND4)															D1b1										E2			KP001496
		KC834784		NC018053		Reference						5366(P256 ND2)
										KP001493		5378(F260 ND2)																												14871T(K6M CYTB)			15547(G231 CYTB)			12493@(L15 ND5)		1066A@/(12S rRNA)
						NC_028302_lion_ref						10175(M3V ND3)												1068@/(12S rRNA)		1066A/(12S rRNA)									11312(G146 ND4)													3825(G131 ND1)
												10181C(I5L ND3)												2730/(16S rRNA)		3990(F186 ND1)														F2a1			F2a2			MG792276		5530@(M311T ND2)
												10183(I5 ND3)												4263(Y277 ND1)		4341(W303 ND1)																						7082@(V350 COI)
																								4278(Y282 ND1)		5895								4377(P315 ND1)		6659(L209 COI)												8762(V43I ATP6)
												KR132589												4285(L285 ND1)		6366(L112 COI)								10490A(Q108K ND3)		9827(V171A COIII)						4403/(I)		1064A@/(12S rRNA)
																								4297(L289 ND1)		10991@(L39 ND4)								11228(F118 ND4)								4410T/(I)		1066A@/(12S rRNA)				KP001504
																								6056G(F8L COI)		12981(I177 ND5)								14396(D129 ND6)		KP001499						4431T/(I)		4326@(L298 ND1)
																								6188(Q52 COI)		14486(A99 ND6)								15106(A84 CYTB)								4943(V115 ND2)		4608@(S4P ND2)
																								6980A(T316 COI)																		9818(S168F COIII)		4610@(S4 ND2)
																								8684(L17 ATP6)		OP930841								KU234271								10192@(L8 ND3)		8739@(N35S ATP6)
																								10892(I6 ND4)																		10357(L63 ND3)		8742@(R36Q ATP6)
																																										10366(D66 ND3)		9091@(Q152 ATP6)
																								OP930842																				12477@(L9 ND5)
																																										MG792277		12487@(F13L ND5)
																																												15206@(V118M CYTB)
																																												MG772937
[truncated: 4 more columns]
