# Supplementary material for: From Caves to the Savannah, the Mitogenome History of Modern Lions (Panthera leo) and Their Ancestors
Source: Int J Mol Sci. 2024 May 10;25(10):5193. doi: 10.3390/ijms25105193 (PMC11121052; doi:10.3390/ijms25105193)
Supplement: Supplementary file 1 [file ijms-25-05193-s001.zip › Table S2.xlsx]

## Sheet: Sheet1
Clade	cytb	±SD	MtDNA	±SD
leo/pardus split	1799.7	132.4	1427.1	24.1
>Lion Progenitor	1264.1	33.3	595.5	27.5
>>LiAM	150.6	38.3	132	9.6716
>>>ABC	64.9	18.5	68.1	7.0858
>>>>AB	56	15.8	55.7	6.3785
>>>>>A	20.9	6.7438	13.1	2.4007
>>>>>>A1	9.4432	4.4012	7.9672	1.9162
>>>>>>A2	3.1369	2.1805	---	---
>>>>>>A3	4.3679	2.5194	8.7728	1.935
>>>>>>A4	1.2779	1.3946	---	---
>>>>>B	30.6	11.6	---	---
>>>>>>B1	17.3	7.9634	---	---
>>>>>>B2	1.5073	1.6695	---	---
>>>>>>>B3	2.3948	1.9718	3.4856	1.915
>>>>C	14	6.934	---	---
>>>DEF	88.5	23.3	108	8.3548
>>>>DE	64.5	19	90.1	8.0404
>>>>>D	24.2	8.9815	34.3	5.0522
>>>>>>D1	15	4.7716	29.6	4.4422
>>>>>>>D1a	5.3095	2.6702	---	---
>>>>>>>D1b	4.0382	2.4367	17.5	2.9522
>>>>>>>>D1b1	1.1704	1.1918	9.894	2.141
>>>>>E	22.3	10.4	---	---
>>>>>>E1	3.8286	2.6793	---	---
>>>>>>E2	3.0888	2.6792	7.7261	2.5253
>>>>F	48.4	14.5	51.2	6.0118
>>>>>F1	3.663	2.9448	---	---
>>>>>F2/3	---	---	40.3	5.3797
>>>>>>F2	19.7	7.2727	14.8	2.6845
>>>>>>>F2a	11.8	4.1037	9.282	2.0007
>>>>>>>>F2a1	2.567	1.956	---	---
>>>>>>>>F2a2	1.2749	1.3535	---	---
>>>>>>>>F2a3	1.2875	1.3781	---	---
>>>>>>F3	16.2	7.0901	---	---
>>>>>>>F3a	1.2156	1.2958	---	---
>>SX split	174.6	8.4658	182.6	2.3468
>>>S	131.3	3.4908	133.3	1.7561
>>>>S1	122.5	4.8172	103.9	2.9743
>>>>>S1a/c	---	---	96.4	2.8362
>>>>>>S1a	114.9	4.887	93.1	2.8871
>>>>>>>S1a1	109.7	4.2489	81.6	2.8588
>>>>>>>>S1a1a	92.3	4.6277	50.8	2.3729
>>>>>>>>>S1a1a1	88.3	4.32857	23.6	1.0583
>>>>>>>>>>S1a1a1a	55.9	8.5495	---	---
>>>>>>>>>S1a1a2	22	4.4064	22.4	1.8695
>>>>>>>>>>S1a1a2a	18.7	2.2692	---	---
>>>>>>>>>S1a1a3	24.9	6.0111	28.4	3.1769
>>>>>>>>>>S1a1a3a	18.6	3.0658	16.4	1.0545
>>>>>>>>S1a1b	71.5	5.1886	---	---
>>>>>>S1b	88.2	5.6512	85.7	1.9329
>>>>>>S1c	97.6	9.442	91.8	3.1642
>>>>>>>S1c1	80	8.7718	66.8	3.2379
>>>>>>>>S1c1a	56.6	6.045	51.6	1.7211
>>>>>>>>S1c1b	67	7.6064	53.1	3.2285
>>>>>>>>>S1c1b1	55.7	5.5774	---	---
>>>X	80.5	3.53	85.5	1.6555
>>>>X1/3	---	---	78	2.6579
>>>>>X1	49.7	7.7685	48.7	1.5899
>>>>>>X1a	27.2	3.1504	48.7	3.6649
>>>>>>>X1a1	---	---	34.9	2.6832
>>>>>>>X1a2	---	---	24.8	0.71658
>>>>>>X1b	40.6	6.9008	73.4	3.0884
>>>>>>>X1b1	30.5	3.7709	65.5	3.7053
>>>>>X3	51.6	7.9176	---	---
>>>>>>X3a	43.1	6.2449	---	---
>>>>X2	75.9	3.9118	75.8	2.4414
tigris tigris	1757	161.7	---	---
Root	2104.7	91.3	---	---
