# Supplementary material for: From Caves to the Savannah, the Mitogenome History of Modern Lions (Panthera leo) and Their Ancestors
Source: Int J Mol Sci. 2024 May 10;25(10):5193. doi: 10.3390/ijms25105193 (PMC11121052; doi:10.3390/ijms25105193)
Supplement: Supplementary file 1 [file ijms-25-05193-s001.zip › Table S3.xlsx]

## Sheet: Figure S3
Phylo ID	Genbank Accesssion Number	lat	lon	Location	cytb haplogroup	whole mtDNA haplo	Fossil/sample age kya	cytb Haplotype mutations	mtDNA Haplotype mutations	Bruche 2013	Barnet 2014	Smitz 2018	Bertola 2016	Bertola 2015	Cilli 2023	Dubach 2013	Bertola 2011	Staton - 2020	Salis - 2021	Reference
1	NC028302	?	?	Africa	A; Reference	A1; Reference	Modern	-	-	-	-	-	-	-	-	-	-	-	-	Li 2015
2	AY928670	-26.0775	28.3992	Johannesburg Zoo, RSA	A1	---	Modern	Ref	-	-	A	-	-	-	-	-	-	-	-	Koepfli 2006
3	X82300	?	?	?	A1	---	Modern	Ref	-	-	-	-	-	-	-	-	-	-	-	Arnason 1995
4	MG677920	6.75412	20.2483	CAR	A1	---	Modern	Ref	-	-	-	Hap 4	-	-	-	-	-	-	-	Smitz 2017
5	KJ545533	16.0936	30.1749	Sudan	A1	---	Modern	Ref	-	Ht3	A	-	Ht9	-	-	-	-	-	-	Barnett 2014
6	KJ545534	6.75412	20.2483	CAR	A1	---	Modern	Ref, 15982?	-	-	A	-	Ht9	-	-	-	-	-	-	Barnett 2014
7	HM107681	8.48776	24.6216	Sa'id Bundas, South Sudan	A1	---	Modern	14975G, 14992G, 15823G	-	Ht5	R	-	-	-	-	-	-	-	-	Davis 2010
8	KP001495	8.51147	39.7	Ethiopia	A2	A2	Modern	15706, 15982	2068, 5315, 5632, 6377, 15706, 15982	-	-	-	Ht12	-	-	-	-	-	-	Bertola 2016
9	KJ652249	8.08886	34.3307	Gambela National Park, Ethiopia	A2	---	Modern	15706, 15982	-	-	-	-	Ht12	HapH	-	-	-	-	-	Bertola 2015
10	KM374706	9.61705	10.6638	Yankari Nigeria	A2	---	Modern	15706, 15982	-	-	-	-	Ht5	-	-	-	-	-	-	Bertola 2016
11	JX023542	8.98489	38.7768	Addis Ababa Zoo, Ethiopia	A2	---	Modern	15706	-	Ht6	S	-	-	-	-	-	-	-	-	Bruche 2012
12	KP001493	8.35352	13.8678	Bénoué National Park, Cameroon	A3	A3	Modern	15214, 15982	1696, 2068, 4717, 5632, 6377, 8980, 15214, 15982, 10961	-	-	-	Ht8	-	-	-	-	-	-	Bertola 2016
13	AY781197	10.8375	19.6555	Chad	A3	---	Modern	15214, 15982	-	Ht 4	B	-	Ht8	HapE	Yellow 2	Hap s	B2	-	-	Van Hooft 2004
14	AY781198	10.8375	19.6555	Chad	A3	---	Modern	15214, 15982	-	Ht 4	B	-	Ht8	HapE	Yellow 2	Hap s	B2	-	-	Van Hooft 2004
15	AY781199	10.8375	19.6555	Chad	A3	---	Modern	15214, 15982	-	Ht4	B	-	Ht8	HapE	Yellow2	Hap s	B2	-	-	Van Hooft 2004
16	GU131169	8.38613	13.9008	Benoue National Park, Cameroon	A3	---	Modern	15214, 15982	-	Ht 4	B	-	-	Hap E	Yellow 2	Hap s	B2	-	-	Bertola 2011
17	KJ545535	6.75412	20.2483	CAR	A3	---	Modern	15214, 15982?	-	-	B	-	Ht8	-	-	-	-	-	-	Barnett 2014
18	KP001506	4.14963	29.4998	Garamba National Park, DRC	A	A	Modern	15982	2068, 5632, 6357, 6377, 7743, 12507, 15982	-	-	-	Ht9	-	Yellow 1	-	-	-	-	Bertola 2016
19	KJ652248	4.15237	29.4971	Garamba National Park, DRC	A	---	Modern	15982	-	-	-	-	Ht11	HapG	Yellow1	-	-	-	-	Bertola 2015
20	KC495048	8.38613	13.9008	Benoue National Park, Cameroon	A	---	Modern	15982	-	-	-	-	Ht11	-	-	Hap e	-	-	-	Dubach 2013
21	MW257216	?	?	?	A	A	Modern	15982	2068, 4226, 5632, 6377, 6593, 11483, 12846, 15982	-	-	-	-	-	-	-	-	-	-	Hassanin 2020
22	KP001502	11.333	14.6666	Waza National Park, Cameroon	A	A	Modern	15982	1951, 2068, 4853, 5632, 6377, 8980@, 11312, 15982	-	-	-	Ht6	-	-	-	-	-	-	Bertola 2016
23	KP001494	-2.24274	23.7471	DRC	A	A4	Modern	15982	2068@, 3449, 4464, 5632@, 6377, 6737, 15982	-	-	-	Ht9	-	Yellow 1	-	-	-	-	Bertola 2016
24	KR132589	?	?	?	A	A4	Modern	15982	2068@, 3449, 4464, 5366, 5632@, 6377, 6737, 15982, 5378, 10175, 10181, 10183	-	-	-	-	-	-	-	-	-	-	Paijmans 2015
25	KF776494	?	?	?	A	Incorrect	Modern	15982	!	-	-	-	-	-	-	-	-	-	-	Wangs 2013
26	KM374705	10.2938	22.7825	Birao CAR	A	---	Modern	15982	-	-	-	-	Ht10	-	-	-	-	-	-	Bertola 2016
27	AY781195	33.9859	-6.81685	Sables-d’Olonne Zoo, Morocco	A	---	Modern	15982	-	-	A	-	Ht3	-	-	Hap e	-	-	-	Van Hooft 2004
28	AY781196	33.9859	-6.81685	Sables-d’Olonne Zoo, Morocco	A	---	Modern	15982	-	-	A	-	Ht3	-	-	Hap e	-	-	-	Van Hooft 2004
29	AY781200	10.8375	19.6555	Chad	A	---	Modern	15982	-	Ht3	A	-	Ht9	HapF	-	Hap e	B1	-	-	Van Hooft 2004
30	AY781201	-12.2856	17.5558	Angola	A	---	Modern	15982	-	Ht3	A	-	-	-	-	Hap e	B1	-	-	Van Hooft 2004
31	AY781202	11.3336	14.6668	Cameroon	A	---	Modern	15982	-	Ht3	A	-	-	HapC	-	Hap e	B1	-	-	Van Hooft 2004
32	AY781203	11.3336	14.6668	Cameroon	A	---	Modern	15982	-	Ht3	A	-	Ht7	HapC	-	Hap e	B1	-	-	Van Hooft 2004
33	AY781204	11.3336	14.6668	Cameroon	A	---	Modern	15982	-	Ht3	A	-	Ht7	HapC	-	Hap e	B1	-	-	Van Hooft 2004
34	AY781205	11.3336	14.6668	Cameroon	A	---	Modern	15982	-	Ht3	A	-	Ht7	HapC	-	Hap e	B1	-	-	Van Hooft 2004
35	DQ018993	-2.24274	23.7471	DRC	A	---	Modern	15982	-	-	A	-	Ht9	Hap F	Yellow 1	Hap e	B1	-	-	Van Hooft 2005
36	DQ018994	-2.24274	23.7471	DRC	A	---	Modern	15982	-	-	A	-	Ht9	HapF	Yellow 1	Hap e	B1	-	-	Van Hooft 2005
37	DQ022291	14.5386	-14.6105	Senegal	A	---	Modern	15982	-	Ht3	A	-	-	-	-	-	B1	-	-	York 2005
38	DQ022292	16.0936	30.1749	Sudan	A	---	Modern	15982	-	Ht3	A	-	-	-	-	-	B1	-	-	York 2005
39	DQ022293	14.5386	-14.6105	Senegal	A	---	Modern	15982	-	Ht3	A	-	-	-	-	-	B1	-	-	York 2005
40	DQ022294	33.9557	-6.89282	Rabat Zoo, Morocco	A	---	Modern	15982	-	Ht3	A	-	-	-	-	Hap e	-	-	-	York 2005
41	DQ022295	33.9557	-6.89282	Rabat Zoo, Morocco	A	---	Modern	15982	-	Ht3	A	-	-	-	-	Hap e	-	-	-	York 2005
42	DQ022296	33.9557	-6.89282	Rabat Zoo, Morocco	A	---	Modern	15982	-	Ht3	A	-	-	-	-	Hap e	-	-	-	York 2005
43	DQ022297	33.9557	-6.89282	Rabat Zoo, Morocco	A	---	Modern	15982	-	Ht3	A	-	-	-	-	Hap e	-	-	-	York 2005
44	DQ022298	33.9557	-6.89282	Rabat Zoo, Morocco	A	---	Modern	15982	-	Ht3	A	-	-	-	-	Hap e	-	-	-	York 2005
45	DQ022299	33.9557	-6.89282	Rabat Zoo, Morocco	A	---	Modern	15982	-	Ht3	A	-	-	-	-	Hap e	-	-	-	York 2005
46	DQ022300	33.9557	-6.89282	Rabat Zoo, Morocco	A	---	Modern	15982	-	Ht3	A	-	-	-	-	Hap e	-	-	-	York 2005
47	DQ022301	33.9557	-6.89282	Rabat Zoo, Morocco	A	---	Modern	15982	-	Ht3	A	-	-	-	-	Hap e	-	-	-	York 2005
48	GU131170	8.38613	13.9008	Benoue National Park, Cameroon	A	---	Modern	15982	-	Ht 3	A	-	Ht6	Hap D	Yellow 1	Hap e	B1	-	-	Bertola 2011
49	GU131171	11.333	14.6666	Waza National Park, Cameroon	A	---	Modern	15982	-	Ht 3	A	-	Ht6	HapD	Yellow 1	Hap e	B1	-	-	Bertola 2011
50	GU131172	11.333	14.6666	Waza National Park, Cameroon	A	---	Modern	15982	-	Ht 3	A	-	Ht6	Hap D	Yellow 1	Hap e	B1	-	-	Bertola 2011
51	GU131173	11.333	14.6666	Waza National Park, Cameroon	A	---	Modern	15982	-	Ht 3	A	-	Ht6	Hap D	Yellow 1	Hap e	B1	-	-	Bertola 2011
52	GU131174	11.333	14.6666	Waza National Park, Cameroon	A	---	Modern	15982	-	Ht 3	A	-	Ht6	Hap C	Yellow 1	Hap t	B0 ?	-	-	Bertola 2011
53	GU131175	11.333	14.6666	Waza National Park, Cameroon	A	---	Modern	15982	-	Ht 3	A	-	-	Hap C	Yellow 1	Hap e	B1	-	-	Bertola 2011
54	KJ545524	30.2979	9.4442	North Barbary	B1	---	Modern	15178, 15205, 15286, 15559A, 15610, 15667, 15712	-	-	G	-	Ht26	-	Purple 2	-	-	-	-	Barnett 2014
55	KM374700	30.2979	9.4442	North Barbary	B1	---	Modern	14919, 15178, 15205, 15286, 15559A, 15610, 15629, 15901	-	-	-	-	Ht 26	-	-	-	-	-	-	Bertola 2016
56	KJ545532	30.2979	9.4442	North Africa	B1	---	Modern	15178, 15205, 15286, 15559A, 15610, 15667, 15703G, 15712	-	-	H	-	Ht25	-	Purple 1	-	-	-	-	Barnett 2014
57	KJ545529	32.1471	58.5755	Middle East Iran	B2	---	Modern	15178, 15205, 15218 15559A, 15667, 15712, 15982	-	-	E	-	Ht28	-	-	-	-	-	-	Barnett 2014
58	KJ545530	32.1471	58.5755	Middle East Iran	B2	---	Modern	15178, 15205, 15218 15559A, 15667, 15712, 15982	-	-	E	-	Ht28	-	-	-	-	-	-	Barnett 2014
59	AF053052	21.1275	70.8357	Gir Forest National Park, India	B	---	Modern	15178, 15205, 15338C, 15343, 15508, 15559A, 15667, 15712, 15982	-	Ht1	I	-	-	-	-	-	-	-	-	Cracraft 1998
60	NC018053	50.9995	4.51926	India	B	B3	Modern	15178, 15205, 15559A, 15667, 15712, 15982	831, 843, 1068, 1498, 2068, 2398, 3252, 3561, 4865, 4964, 4979, 4983, 5141, 5337, 5366, 5384C, 5576, 5632, 5958, 6377, 6732, 7280, 7434, 7556T, 7622, 7643, 7811, 7955, 8061, 9013, 9091, 9372, 9405, 9747, 10467, 10495, 11675, 11738, 11847, 12191, 12463, 12583, 13314, 13896, 13989, 14261, 14450, 14537, 14852, 15178, 15205, 15559A, 15667, 15712, 15982	-	-	-	-	-	-	-	-	-	-	Baghataria 2012
61	KP001501	21.1275	70.8357	Gir Forest National Park, India	B	B3	Modern	15178, 15205, 15559A, 15667, 15712, 15982	831, 843, 1068, 1498, 2068, 2398, 3252, 3561, 4865, 4964, 4979, 4983, 5141, 5337, 5366, 5384C, 5576, 5632, 5958, 6377, 6732, 7280, 7434, 7556T, 7622, 7643, 7811, 7955, 8061, 9013, 9091, 9405, 9747, 10467, 10495, 11675, 11738, 11847, 12191, 12463, 12583, 13314, 13896, 13989, 14261, 14450, 14537, 14852, 15178, 15205, 15559A, 15667, 15712, 15982	-	-	-	Ht 29	-	Purple 1	-	-	-	-	Bertola 2016
62	KC834784	21.1275	70.8357	Gir Forest National Park, India	B	B3	Modern	15178, 15205, 15559A, 15667, 15712, 15982	831, 843, 1068, 1498, 2068, 2398, 3252, 3561, 4865, 4964, 4979, 4983, 5141, 5337, 5366, 5384C, 5576, 5632, 5958, 6377, 6732, 7280, 7434, 7556T, 7622, 7643, 7811, 7955, 8061, 9013, 9044, 9091, 9405, 9747, 10467, 10495, 11675, 11738, 11847, 12191, 12463, 12583, 13314, 13896, 13989, 14261, 14450, 14537, 14852, 15178, 15205, 15559A, 15667, 15712, 15982	-	-	-	-	-	-	-	-	-	-	Baghataria 2013
63	AY781206	50.9995	4.51926	India	B	---	Modern	15178, 15205, 15559A, 15667, 15712, 15982	-	Ht 2	E	-	Ht 29	Hap N	Purple 1	Hap r	B4	-	-	Van Hooft 2004
64	GU131176	21.1275	70.8357	Gir Forest National Park, India	B	---	Modern	15178, 15205, 15559A, 15667, 15712, 15982	-	Ht 2	E	-	Ht29	Hap N	Purple 1	Hap r	B4	-	-	Bertola 2011
65	GU131177	21.1275	70.8357	Gir Forest National Park, India	B	---	Modern	15178, 15205, 15559A, 15667, 15712, 15982	-	Ht 2	E	-	Ht29	Hap N	Purple 1	Hap r	B4	-	-	Bertola 2011
66	GU131178	21.1275	70.8357	Gir Forest National Park, India	B	---	Modern	15178, 15205, 15559A, 15667, 15712, 15982	-	Ht 2	E	-	Ht29	Hap N	Purple 1	Hap r	B4	-	-	Bertola 2011
67	KJ545526	35.7487	9.47872	North Tunisia	B	---	Modern	15178, 15205, 15559A, 15667, 15712, 15982	-	-	E	-	Ht 27	-	Purple 1	-	-	-	-	Barnett 2014
68	KJ545527	30.2979	9.4442	North Africa	B	---	Modern	15178, 15205, 15559A, 15667, 15712, 15982	-	-	E	-	Ht 27	-	Purple 1	-	-	-	-	Barnett 2014
69	KJ545528	28.2484	-2.24222	West Algeria	B	---	Modern	15178, 15205, 15559A, 15667, 15712, 15982	-	-	E	-	Ht 27	-	Purple 1	-	-	-	-	Barnett 2014
70	KJ545531	30.2979	9.4442	North Africa	B	---	Modern	15178, 15205, 15559A, 15667, 15712, 15982	-	-	E	-	Ht 27	-	Purple 1	-	-	-	-	Barnett 2014
71	KM374701	30.2979	9.4442	North Barbary	B	---	Modern	15178, 15205, 15559A, 15667, 15712, 15982	-	-	-	-	Ht 27	-	-	-	-	-	-	Bertola 2016
72	DQ018996	10.5708	-11.0179	Guinea	C	---	Modern	15070, 15178, 15559A, 15982	-	-	C	-	Ht4	-	Orange 1	Hap q	-	-	-	Van Hooft 2013
73	KT626621	?	?	?	C	---	Modern	15070, 15178, 15559A, 15982	-	-	-	-	-	-	-	-	-	-	-	Carnieli 2015
74	KJ545522	14.3897	-15.9614	West Senegal	C	---	Modern	15070, 15178, 15559A, 15982	-	-	C	-	Ht2	-	-	-	-	-	-	Bertola, 2016
75	KJ545525	12.2239	-3.58133	West Burkina Faso	C	---	Modern	15070, 15178, 15559A, 15982	-	-	C	-	Ht4	-	-	-	-	-	-	Bertola, 2016
76	DQ022302	?	?	?	C	---	Modern	15070, 15178, 15559A, 15982	-	Ht7	C	-	-	-	-	-	-	-	-	Barnett 2014
77	DQ022303	?	?	?	C	---	Modern	15070, 15178, 15559A, 15982	-	Ht7	C	-	-	-	-	-	-	-	-	Barnett 2014
78	GU131164	9.25422	2.29244	Benin	C	---	Modern	15070, 15178, 15559A, 15982	-	Ht7	C	-	Ht4	Hap B	Orange1	Hap p	B3	-	-	York 2005
79	GU131165	9.25422	2.29244	Benin	C	---	Modern	15070, 15178, 15559A, 15982	-	Ht7	C	-	Ht4	Hap B	Orange 1	Hap p	B3	-	-	York 2005
80	MG677918	11.4757	1.78836	Benin-Burkina	C	---	Modern	15070, 15178, 15559A, 15982?	-	-	-	Hap 1	-	-	-	-	-	-	-	Bertola 2011
81	KP001497	11.2457	1.59761	Pendjari National Park, Benin	C	C	Modern	15070, 15214, 15559A, 15982	831, 843, 1068, 1887, 2068, 2096, 2593, 2604, 2643, 2993, 3561, 4353, 4752, 4979, 5141, 5337, 5576, 5632, 5958, 6092, 6251, 6353, 6377, 6425, 7622, 7811, 8061A, 8063, 8276, 8392, 9013, 9091, 9405, 9434, 9468, 9609, 9747, 9848, 9903, 10183, 11774, 11847, 12191, 12237, 12463, 12888, 12895, 13378, 13752, 13896, 14043, 14121, 14450, 14475, 14537, 14810, 15070, 15178, 15559, 15982	-	-	-	Ht 4	-	Orange 1	-	-	-	-	Bertola 2011
82	KJ652247	12.9911	-12.9429	Niokolo-Koba National Park, Senegal	C	---	Modern	15070, 15178, 15354, 15559A, 15982	-	-	-	-	Ht1	Hap A	Orange 2	-	-	-	-	Smitz 2017
83	KJ545523	14.3897	-15.9614	West Senegal	C	---	Modern	15070, 15259, 15178, 15559A, 15982	-	-	D	-	Ht3	-	-	-	-	-	-	Bertola 2016
84	KC495058	-19.0329	14.7157	Kalahari, Namibia	D1	---	Modern	14886, 15178, 15206, 15215, 15379, 15448, 15559A, 15728, 15748, 15904, 15970, 15797A, 15982	-	-	-	-	-	-	-	Hap d	-	-	-	Bertola 2015
85	KX110059	-18.9607	29.8009	Zimbabwe	D1	---	Modern	15178, 15206, 15215, 15448, 15559A, 15728, 15748, 15904, 15970, 15797A, 15982	-	-	-	-	-	-	-	-	-	-	-	Barnett 2014
86	KX110060	-18.9607	29.8009	Zimbabwe	D1	---	Modern	15178, 15206, 15215, 15448, 15559A, 15728, 15748, 15904, 15970, 15797A, 15982	-	-	-	-	-	-	-	-	-	-	-	Dubach 2013
87	KX110061	-18.9607	29.8009	Zimbabwe	D1	---	Modern	15178, 15206, 15215, 15448, 15559A, 15728, 15748, 15904, 15970, 15797A, 15982	-	-	-	-	-	-	-	-	-	-	-	This study
88	KX110062	-18.9607	29.8009	Zimbabwe	D1	---	Modern	15178, 15206, 15215, 15448, 15559A, 15728, 15748, 15904, 15970, 15797A, 15982	-	-	-	-	-	-	-	-	-	-	-	This study
89	KX110065	-13.4283	27.7855	Zambia	D1	---	Modern	15178, 15206, 15215, 15448, 15559A, 15728, 15748, 15904, 15970, 15797A, 15982	-	-	-	-	-	-	-	-	-	-	-	This study
90	KX110066	-18.9607	29.8009	Zimbabwe	D1	---	Modern	15178, 15206, 15215, 15448, 15559A, 15728, 15748, 15904, 15970, 15797A, 15982	-	-	-	-	-	-	-	-	-	-	-	This study
91	KX110067	-18.9607	29.8009	Zimbabwe	D1	---	Modern	15178, 15206, 15215, 15448, 15559A, 15728, 15748, 15904, 15970, 15797A, 15982	-	-	-	-	-	-	-	-	-	-	-	This study
92	KX110072	-18.9607	29.8009	Zimbabwe	D1	---	Modern	15178, 15206, 15215, 15448, 15559A, 15728, 15748, 15904, 15970, 15797A, 15982	-	-	-	-	-	-	-	-	-	-	-	This study
93	KX110073	-18.9607	29.8009	Zimbabwe	D1	---	Modern	15178, 15206, 15215, 15448, 15559A, 15728, 15748, 15904, 15970, 15797A, 15982	-	-	-	-	-	-	-	-	-	-	-	This study
94	AF384816	-25.8731	28.1562	Transvaal, RSA	D1	---	Modern	15178, 15206, 15215, 15448, 15559A, 15728, 15748, 15904, 15970, 15797A, 15982	-	Ht 10	K	-	-	-	-	-	B11	-	-	This study
95	AF384817	-2.95864	37.9192	Tsavo, Kenya	D1	---	Modern	15178, 15206, 15215, 15448, 15559A, 15728, 15748, 15904, 15970, 15797A, 15982	-	Ht 10	K	-	-	-	-	-	B11	-	-	This study
96	AF384818	-28.4344	31.1752	KwaZulu-Natal, RSA	D1	---	Modern	15178, 15206, 15215, 15448, 15559A, 15728, 15748, 15904, 15970, 15797A, 15982	-	Ht 10	K	-	-	-	-	-	B11	-	-	Dubach 2001
97	KP001498	-2.28997	38.3359	Tsavo East National Park, Kenya	D1	D1b	Modern	15178, 15206, 15215, 15448, 15559A, 15728, 15748, 15904, 15970, 15797A, 15982	831, 843, 847@, 1064A, 1068, 1625, 1887, 1940, 2068, 2293, 2582, 2641, 2886, 3376, 3561, 3711, 3718, 3792, 3975, 4026, 4056, 4197, 4469, 4608, 4868, 4979, 4983, 5074, 5210, 5213, 5227, 5337, 5576, 5600, 5632, 5958, 6044, 6074, 6188, 6326, 6353, 6377, 6573, 6579, 6602, 6614, 6629, 6881, 6893C, 7622, 7727, 7736, 7800, 7811, 7823, 8061, 8063, 8166, 8581, 8585, 8878, 8899, 9013, 9091, 9175, 9405, 947…	-	-	-	Ht15	-	-	-	-	-	-	Dubach 2001
98	MT916290	?	?	?	D1	D1b	Modern	15178, 15206, 15215, 15448, 15559A, 15728, 15748, 15904, 15970, 15797A, 15982	701, 831, 843, 847@, 1064A, 1068, 1625, 1887, 1940, 2068, 2293, 2582, 2641, 2886, 3376, 3561, 3711, 3718, 3792, 3975, 4026, 4056, 4197, 4341, 4469, 4608, 4868, 4979, 4983, 5074, 5141, 5210, 5213, 5227, 5337, 5576, 5600, 5632, 5958, 6044, 6074, 6188, 6326, 6353, 6377, 6573, 6579, 6602, 6614, 6629, 6881, 6893C, 7622, 7727, 7736, 7800, 7811, 7823, 8061, 8063, 8166, 8581, 8585, 8878, 8899, 9013, 9091…	-	-	-	-	-	-	-	-	-	-	Dubach 2001
99	OP930841	?	?	South Africa*	D1	D1b1	Modern	15178, 15206, 15215, 15448, 15559A, 15728, 15748, 15904, 15970, 15797A, 15982	831, 843, 847@, 1064A, 1066A, 1068, 1625, 1887, 1940, 2068, 2293, 2582, 2641, 2886, 3376, 3561, 3711, 3718, 3792, 3975, 3990, 4026, 4056, 4197, 4341, 4469, 4608, 4868, 4979, 4983, 5074, 5210, 5213, 5227, 5337, 5576, 5600, 5632, 5895, 5958, 6044, 6074, 6326, 6353, 6366, 6377, 6573, 6579, 6602, 6614, 6629, 6881, 6893C, 7622, 7727, 7736, 7800, 7811, 7823, 8061, 8063, 8166, 8581, 8585, 8878, 8899, 90…	-	-	-	-	-	-	-	-	-	-	Bertola 2016
100	KC495050	-2.11735	38.3511	Tsavo East National Park, Kenya	D1	---	Modern	15178, 15206, 15215, 15448, 15559A, 15728, 15748, 15904, 15970, 15797A, 15982	-	-	-	-	-	-	-	Hap b	-	-	-	Bit 2020
101	OP930842	?	?	South Africa*	D1	D1b1	Modern	15178, 15206, 15215, 15448, 15559A, 15728, 15748, 15904, 15970, 15797A, 15982	831, 843, 847@, 1064A, 1068@, 1625, 1887, 1940, 2068, 2293, 2582, 2641, 2730, 2886, 3376, 3561, 3711, 3718, 3792, 3975, 4026, 4056, 4197, 4263, 4278, 4285, 4297, 4469, 4608, 4868, 4979, 4983, 5074, 5210, 5213, 5227, 5337, 5576, 5600, 5632, 5958, 6044, 6056G, 6074, 6188, 6326, 6353, 6377, 6573, 6579, 6602, 6614, 6629, 6881, 6893C, 6980A, 7622, 7727, 7736, 7800, 7811, 7823, 8061, 8063, 8166, 8581, …	-	-	-	-	-	-	-	-	-	-	De Flamingh 2020
102	GU131166	-21.7063	23.6968	Botswana	D1	---	Modern	15178, 15206, 15215, 15448, 15559A, 15728, 15748, 15904, 15970, 15797A, 15982	-	Ht 10	K	-	Ht5	Hap J	Blue 2	Hap b	B11	-	-	Dubach 2013
103	GU131167	-21.7063	23.6968	Botswana	D1	---	Modern	15178, 15206, 15215, 15448, 15559A, 15728, 15748, 15904, 15970, 15797A, 15982	-	Ht 10	K	-	Ht5	Hap J	Blue 2	Hap b	B11	-	-	De Flamingh 2020
104	GU131168	-21.7063	23.6968	Botswana	D1	---	Modern	15178, 15206, 15215, 15448, 15559A, 15728, 15748, 15904, 15970, 15797A, 15982	-	Ht 10	K	-	Ht5	Hap J	Blue 2	Hap b	B11	-	-	Bertola 2011
105	MG677919	-6.34581	35.1176	Tanzania	D1	---	Modern	15178, 15206, 15215, 15448, 15559A, 15728, 15748, 15904, 15970?, 15797A, 15982?	-	-	-	Hap 2	-	-	-	-	-	-	-	Bertola 2011
106	KJ652250	-12.3876	32.0226	Luangwa valley, Zambia	D1a	---	Modern	15178, 15206, 15215, 15259, 15448, 15559A, 15728, 15748, 15904, 15970, 15797A, 15982	-	-	-	-	Ht16	Hap K	Blue1	-	-	-	-	Bertola 2011
107	KP001503	-11.9351	31.6601	Mpika town, Zambia	D1a	D1a	Modern	15178, 15206, 15215, 15259, 15448, 15559A, 15728, 15748, 15904, 15970, 15797A, 15982	831, 843, 847@, 1064A, 1068, 1625, 1887, 1940, 2068, 2582, 2641, 2886, 2886, 3376, 3561, 3711, 3718, 3792, 3975, 4026, 4056, 4197, 4469, 4469, 4608, 4979, 4983, 5210, 5213, 5227, 5337, 5576, 5600, 5632, 5958, 6044, 6074, 6326, 6353, 6377, 6573, 6573, 6579, 6602, 6614, 6614, 6629, 6881, 7622, 7736, 7800, 7811, 7823, 8061, 8063, 8166, 8585, 8878, 8899, 9013, 9091, 9175, 9405, 9621, 9747, 9848, 1025…	-	-	-	Ht16	-	Blue1	-	-	-	-	Smitz 2017
108	KC495052	-11.7062	32.3	North Luangwa Valley, Zambia	D1a	---	Modern	15178, 15206, 15215, 15259, 15448, 15559A, 15728, 15748, 15904, 15970, 15797A, 15982	-	-	-	-	-	-	-	Hap c	-	-	-	Bertola 2015
109	MG677921	-6.34581	35.1176	Tanzania	D1a	---	Modern	15178, 15206, 15215, 15259, 15448, 15559A, 15728, 15748, 15904, 15970?, 15797A, 15982?	-	-	-	Hap 13	-	-	-	-	-	-	-	Bertola 2016
110	KM374703	-16.8253	33.2772	Changara Mozambique	D1a	---	Modern	15178, 15206, 15215, 15259, 15448, 15488, 15559A, 15728, 15748, 15904, 15970?, 15797A, 15982?	-	-	-	-	Ht18	-	-	-	-	-	-	Dubach 2013
111	MG677922	-6.34581	35.1176	Tanzania	D1	---	Modern	14939, 15178, 15206, 15215, 15448, 15559A, 15728, 15748, 15904, 15970?, 15797A, 15982?	-	-	-	Hap 17	-	-	-	-	-	-	-	Smitz 2017
112	KP001505	-16.7857	25.1747	Mulobezi town, Zambia	D	D	Modern	15178, 15206, 15215, 15448, 15559A, 15728, 15748, 15970, 15797A, 15982	831, 843, 847@, 1064A, 1068, 1625, 1887, 1940, 2068, 2097, 2582, 3376, 3561, 3711, 3718, 3792, 3975, 4026, 4056, 4197, 4608, 4868, 4965, 4979, 4983, 5210, 5213, 5227, 5337, 5576, 5600, 5632, 5958, 6044, 6074, 6326, 6353, 6377, 6579, 6602, 6629, 6782, 6881, 7622, 7736, 7743, 7800, 7811, 7823, 8061, 8063, 8166, 8585, 8878, 8899, 9013, 9091, 9175, 9405, 9621, 9747, 9848, 10252, 10312, 10504, 10696, …	-	-	-	Ht 17	-	Blue 1	-	-	-	-	Bertola 2016
113	KC495053	-14.3369	26.4549	Kafue National Park, Zambia	D	---	Modern	15178, 15206, 15215, 15448, 15559A, 15728, 15748, 15970, 15797A, 15982	-	-	-	-	-	-	-	Hap a	-	-	-	Smitz 2017
114	KM374707	-14.9859	27.0624	Mumbwa town, Zambia	D	---	Modern	15178, 15206, 15215, 15448, 15559A, 15728, 15748, 15970, 15797A, 15982	-	-	-	-	Ht17	-	-	-	-	-	-	Bertola 2016
115	AF384809	1.25687	32.4075	Uganda	E	---	Modern	15178, 15206, 15215, 15448, 15559A, 15728, 15797A, 15877, 15976, 15982	-	Ht 8	J	-	-	-	-	-	-	-	-	Dubach 2013
116	KP001499	5.44183	47.0725	Somalia	E	E2	Modern	15178, 15206, 15215, 15448, 15559A, 15728, 15797A, 15877, 15976, 15982	831, 843, 847, 1064A, 1068, 1625, 1887, 1951, 1988, 2054, 2068, 2336, 2864, 3376, 3561, 3691, 3711, 3792, 3975, 4026, 4056, 4197, 4608, 4627, 4835, 4853, 4979, 4983, 5108, 5303, 5325, 5337, 5487, 5513, 5576, 5600, 5632, 5637, 5958, 6044, 6074, 6344, 6353, 6377, 6602, 6629, 6659, 6881, 7622, 7736, 7800, 7811, 7823, 8061, 8063, 8135, 8166, 8246, 8367, 8489, 8580, 8581, 8585, 8659, 8739, 8899, 9013,…	-	-	-	Ht 13	-	Green 1	-	-	-	-	Bertola 2016
117	KC495049	-0.416409	36.666	Aberdares National Park, Kenya	E	---	Modern	15178, 15206, 15215, 15448, 15559A, 15728, 15797A, 15877, 15976, 15982	-	-	-	-	-	-	-	Hap f	-	-	-	Dubach 2001
118	DQ018995	5.44183	47.0725	Somalia	E	---	Modern	15178, 15206, 15215, 15448, 15559A, 15728, 15797A, 15877, 15976, 15982	-	Ht8	J	-	-	-	Green 1	Hap f	B7	-	-	Bertola 2016
119	DQ022290	?	?	?	E	---	Modern	15178, 15206, 15215, 15448, 15559A, 15728, 15797A, 15877, 15976, 15982	-	Ht8	J	-	-	-	-	-	-	-	-	Dubach 2013
120	GU131181	5.44183	47.0725	Somalia	E	---	Modern	15178, 15206, 15215, 15448, 15559A, 15728, 15797A, 15877, 15976, 15982	-	Ht8	J	-	Ht13	-	Green 1	Hap f	B7	-	-	Van Hooft 2005
121	GU131182	5.44183	47.0725	Somalia	E	---	Modern	15178, 15206, 15215, 15448, 15559A, 15728, 15797A, 15877, 15976, 15982	-	Ht8	J	-	Ht13	-	Green 1	Hap f	B7	-	-	York 2005
122	KU234271	21.1275	70.8357	Gir Forest National Park, India	E	E2	Modern	15106, 15178, 15206, 15215, 15448, 15559A, 15728, 15797A, 15877, 15976, 15982	831, 843, 847, 1064A, 1068, 1625, 1887, 1951, 1988, 2054, 2068, 2336, 2864, 3376, 3561, 3691, 3711, 3792, 3975, 4026, 4056, 4197, 4377, 4608, 4627, 4835, 4853, 4979, 4983, 5108, 5303, 5325, 5337, 5487, 5513, 5576, 5600, 5632, 5637, 5958, 6044, 6074, 6344, 6353, 6377, 6602, 6629, 6881, 7622, 7736, 7800, 7811, 7823, 8061, 8063, 8135, 8166, 8246, 8367, 8489, 8580, 8581, 8585, 8659, 8739, 8899, 9013,…	-	-	-	-	-	-	-	-	-	-	Bertola 2011
123	AY781207	9.05344	38.7674	Ethiopia	E1	---	Modern	14974, 15178, 15206, 15208, 15215, 15448, 15559A, 15561, 15728, 15797A, 15877, 15976, 15982	-	Ht9	L	-	Ht14	Hap I	Green 2	-	B12	-	-	Bertola 2011
124	AY781208	9.05344	38.7674	Ethiopia	E1	---	Modern	14974, 15178, 15206, 15208, 15215, 15448, 15559A, 15561, 15728, 15797A, 15877, 15976, 15982	-	Ht9	L	-	Ht14	Hap I	Green 2	-	B12	-	-	Tabasum 2005
125	AY781209	9.05344	38.7674	Ethiopia	E1	---	Modern	14974, 15178, 15206, 15208, 15215, 15448, 15559A, 15561, 15728, 15797A, 15877, 15976, 15982	-	Ht9	L	-	Ht14	Hap I	-	-	B12	-	-	Van Hooft 2004
126	AY781210	9.05344	38.7674	Ethiopia	E1	---	Modern	14974, 15178, 15206, 15208, 15215, 15448, 15559A, 15561, 15728, 15797A, 15877, 15976, 15982	-	Ht9	L	-	Ht14	Hap I	Green 2	-	B12	-	-	Van Hooft 2004
127	GU131179	-19.2714	17.5312	Namibia	F1	---	Modern	14886, 15106, 15178, 15196, 15206, 15215, 15326, 15379, 15448, 15547, 15559A, 15616, 15728, 15797A, 15936, 15982	-	Ht13	P	-	-	-	Blue 2-3	Hap n	B9	-	-	Van Hooft 2004
128	GU131180	-19.2714	17.5312	Namibia	F1	---	Modern	14886, 15106, 15178, 15196, 15206, 15215, 15326, 15379, 15448, 15547, 15559A, 15616, 15728, 15797A, 15936, 15982	-	Ht13	P	-	Ht 23	-	Blue 2-3	Hap n	B9	-	-	Van Hooft 2004
129	KP001496	-19.2714	17.5312	Namibia	F1	F1	Modern	14886, 15106, 15178, 15196, 15206, 15215, 15326, 15379, 15448, 15547, 15559A, 15616, 15728, 15797A, 15936, 15982	831, 843, 847, 975, 1064A, 1068, 1150, 1625, 1796, 1887, 2068, 2474, 2900, 3376, 3522, 3561, 3792, 3883, 3975, 4053, 4056, 4197, 4326, 4608, 4979, 4983, 5337, 5366, 5576, 5600, 5632, 5958, 6074, 6353, 6377, 6479, 6602, 6629, 6764, 6881, 7277, 7622, 7736, 7800, 7811, 7823@, 8030, 8061, 8063, 8166, 8585, 8664, 8704, 8739, 8821, 8899, 9013, 9091, 9163, 9292, 9405, 9468, 9499, 9504, 9747, 9848, 10192…	-	-	-	Ht 23	-	Blue 2-3	-	-	-	-	Bertola 2011
130	AF384811	-18.7885	16.6456	Etosha National Park, Namibia	F2	---	Modern	14885, 15178, 15196, 15206, 15215, 15448, 15559A, 15616, 15728, 15797A, 15936, 15982	-	Ht 15	M	-	-	-	-	-	B6	-	-	Bertola 2011
131	KC495055	-19.1506	13.6968	Kunene, Namibia	F2	---	Modern	14885, 15178, 15196, 15206, 15215, 15448, 15559A, 15616, 15728, 15797A, 15936, 15982	-	-	-	-	-	-	-	-	-	-	-	Dubach 2001
132	KM374704	-12.2856	17.5558	Angola	F2	---	Modern	14885, 15178, 15196, 15206, 15215, 15448, 15559A, 15616, 15728, 15797A, 15936, 15982	-	-	-	-	HT 21	-	-	-	-	-	-	Dubach 2013
133	KX110064	-13.4283	27.7855	Zambia	F2a	---	Modern	14885, 15178, 15196, 15206, 15215, 15325, 15448, 15559A, 15616, 15728, 15797A, 15936, 15982	-	-	-	-	-	-	-	-	-	-	-	Bertola 2016
134	KX110068	-13.4283	27.7855	Zambia	F2a	---	Modern	14885, 15178, 15196, 15206, 15215, 15325, 15448, 15559A, 15616, 15728, 15797A, 15936, 15982	-	-	-	-	-	-	-	-	-	-	-	This study
135	KX110069	-13.4283	27.7855	Zambia	F2a	---	Modern	14885, 15178, 15196, 15206, 15215, 15325, 15448, 15559A, 15616, 15728, 15797A, 15936, 15982	-	-	-	-	-	-	-	-	-	-	-	This study
136	KX110070	-13.4283	27.7855	Zambia	F2a	---	Modern	14885, 15178, 15196, 15206, 15215, 15325, 15448, 15559A, 15616, 15728, 15797A, 15936, 15982	-	-	-	-	-	-	-	-	-	-	-	This study
137	AF384812	-18.7885	16.6456	Etosha National Park, Namibia	F2a	---	Modern	14885, 15178, 15196, 15206, 15215, 15325, 15448, 15559A, 15616, 15728, 15797A, 15936, 15982	-	Ht 14	N	-	-	-	-	-	B4	-	-	This study
138	AF384813	-18.8928	20.3172	Bushmanland, Namibia	F2a	---	Modern	14885, 15178, 15196, 15206, 15215, 15325, 15448, 15559A, 15616, 15728, 15797A, 15936, 15982	-	Ht 14	N	-	-	-	-	-	B4	-	-	Dubach 2001
139	AF384814	-17.8601	22.6941	Caprivi Strip, Namibia	F2a	---	Modern	14885, 15178, 15196, 15206, 15215, 15325, 15448, 15559A, 15616, 15728, 15797A, 15936, 15982	-	Ht 14	N	-	-	-	-	Hap o	B4	-	-	Dubach 2001
140	AF384815	?	?	Botswana	F2a	---	Modern	14885, 15178, 15196, 15206, 15215, 15325, 15448, 15559A, 15616, 15728, 15797A, 15936, 15982	-	Ht 14	N	-	-	-	-	Hap o	B5	-	-	Dubach 2001
141	KP001504	-18.8135	16.429	Eastern Etosha, Namibia	F2a	F2a	Modern	14885, 15178, 15196, 15206, 15215, 15325, 15448, 15559A, 15616, 15728, 15797A, 15936, 15982	831, 843, 847, 1064A, 1066A@, 1068, 1084, 1150, 1625, 1787, 1887, 2068, 2215, 2883, 2900, 3376, 3522, 3561, 3792, 3825, 3975, 4053, 4056, 4197@, 4326, 4469, 4608, 4610, 4979, 4983, 5337, 5366, 5530@, 5576, 5600, 5629, 5632, 5958, 6074, 6353, 6377, 6479, 6602, 6629, 6881, 7082@, 7277, 7622, 7736, 7800, 7811, 7823@, 8061, 8063, 8166, 8274, 8585, 8664, 8704, 8739, 8742, 8762, 8821, 8899, 9013, 9091,…	-	-	-	Ht 20	-	Blue 2-2	Hap o	-	-	-	Dubach 2001
142	MG792275	-0.381955	11.6852	Gabon	F2a	F2a3	Modern	14885, 15178, 15196, 15206, 15215, 15325, 15448, 15559A, 15616, 15728, 15797A, 15936, 15982	831, 843, 847, 1064A@, 1066A, 1068, 1084, 1150, 1625, 1787, 1887, 2068, 2215, 2883, 2900, 3376, 3522, 3561, 3792, 3975, 4053, 4056, 4197@, 4326, 4431, 4440, 4443, 4469, 4608, 4610, 4976T, 4979, 4983, 5337, 5366, 5530, 5576, 5600, 5629, 5632, 5950, 5958, 6074, 6245, 6251, 6281, 6285, 6353, 6377, 6479, 6602, 6629, 6881, 7082, 7277, 7622, 7736, 7800, 7811, 7823@, 8061, 8063, 8166, 8274, 8585, 8664, …	-	-	-	-	-	-	Hap o	-	-	-	Bertola 2016
143	MG792276	-0.381955	11.6852	Gabon	F2a	F2a3	Modern	14885, 15178, 15196, 15206, 15215, 15325, 15448, 15559A, 15616, 15728, 15797A, 15936, 15982	831, 843, 847, 1064A, 1066A, 1068, 1084, 1150, 1625, 1787, 1887, 2068, 2215, 2883, 2900, 3376, 3522, 3561, 3792, 3975, 4053, 4056, 4197@, 4326, 4469, 4608, 4610, 4979, 4983, 5337, 5366, 5530, 5576, 5600, 5629, 5632, 5958, 6074, 6353, 6377, 6479, 6602, 6629, 6881, 7082, 7277, 7622, 7736, 7800, 7811, 7823@, 8061, 8063, 8166, 8274, 8585, 8664, 8704, 8739, 8742, 8821, 8899, 9013, 9091, 9163, 9405, 94…	-	-	-	-	-	-	-	-	-	-	Barnett 2018
144	KC495054	-17.8259	25.1506	Hobe National Park, Kasane, Botswana	F2a	---	Modern	14885, 15178, 15196, 15206, 15215, 15325, 15448, 15559A, 15616, 15728, 15797A, 15936, 15982	-	-	-	-	-	-	-	-	-	-	-	Barnett 2018
145	KJ652251	-18.7885	16.6456	Etosha National Park, Namibia	F2a	---	Modern	14885, 15178, 15196, 15206, 15215, 15325, 15448, 15559A, 15616, 15728, 15797A, 15936, 15982	-	-	-	-	Ht 20	Hap L	Blue 2-2	-	-	-	-	Dubach 2013
146	KU253487	?	?	?	F2a	---	Modern	14885, 15178, 15196, 15206, 15215, 15325, 15448, 15559A, 15616, 15728, 15797A, 15936, 15982	-	-	-	-	-	-	-	-	-	-	-	Bertola 2015
147	KC495057	-18.7885	16.6456	Etosha National Park, Namibia	F2a1	---	Modern	14871T, 14885, 15178, 15196, 15206, 15215, 15325, 15448, 15559A, 15616, 15728, 15797A, 15936, 15982	-	-	-	-	-	-	-	-	-	-	-	Carnieli 2015
148	KC495056	-18.7885	16.6456	Etosha National Park, Namibia	F2a1	---	Modern	14871T, 14885, 15178, 15196, 15206, 15215, 15325, 15429G, 15448, 15559A, 15616, 15728, 15797A, 15936, 15982	-	-	-	-	-	-	-	-	-	-	-	Dubach 2013
149	MG792277	-2.24274	23.7471	DRC	F2a2	F2a2	Modern	14885, 15178, 15196, 15206, 15215, 15325, 15448, 15547, 15559A, 15616, 15728, 15797A, 15936, 15982	831, 843, 847, 1064A, 1066A, 1068, 1084, 1150, 1625, 1787, 1887, 2068, 2215, 2883, 2900, 3376, 3522, 3561, 3792, 3975, 4053, 4056, 4197@, 4326, 4403, 4410T, 4431T, 4469, 4608, 4610, 4943, 4979, 4983, 5337, 5366, 5530, 5576, 5600, 5629, 5632, 5958, 6074, 6353, 6377, 6479, 6602, 6629, 6881, 7082, 7277, 7622, 7736, 7800, 7811, 7823@, 8061, 8063, 8166, 8274, 8585, 8664, 8704, 8739, 8742, 8821, 8899, …	-	-	-	-	-	-	-	-	-	-	Dubach 2013
150	MG772937	-1.61971	13.6017	Franceville, Gabon	F2a2	F2a2	Modern	14885, 15178, 15196, 15206, 15215, 15325, 15448, 15547, 15559A, 15616, 15728, 15797A, 15936, 15982	831, 843, 847, 1064A@, 1066A@, 1068, 1084, 1150, 1625, 1787, 1887, 2068, 2215, 2883, 2900, 3376, 3522, 3561, 3792, 3975, 4053, 4056, 4197@, 4326@, 4469, 4608@, 4610@, 4979, 4983, 5337, 5366, 5530, 5576, 5600, 5629, 5632, 5958, 6074, 6353, 6377, 6479, 6602, 6629, 6881, 7082, 7277, 7622, 7736, 7800, 7811, 7823@, 8061, 8063, 8166, 8274, 8585, 8664, 8704, 8739@, 8742@, 8821, 8899, 9013, 9091@, 9163, …	-	-	-	-	-	-	-	-	-	-	Barnett 2018
151	KM374702	-17.9205	25.8563	Victoria Falls, Zambia	F2a	---	Modern	14885, 15178, 15196, 15206, 15215, 15325, 15358, 15448, 15559A, 15616, 15728, 15771N, 15797A, 15936, 15982	-	-	-	-	Ht 19	-	-	-	-	-	-	Barnett 2018
152	KX110063	-13.4283	27.7855	Zambia	F3	---	Modern	14889?, 15178, 15196, 15206, 15215, 15448, 15559A, 15563, 15573, 15616, 15728, 15797A, 15936, 15982	-	-	-	-	-	-	-	-	-	-	-	Bertola 2016
153	KX110071	-18.9607	29.8009	Zimbabwe	F3	---	Modern	14889?, 15178, 15196, 15206, 15215, 15448, 15559A, 15563, 15573, 15616, 15728, 15797A, 15936, 15982	-	-	-	-	-	-	-	-	-	-	-	This study
154	KP001500	-23.9882	31.5559	Kruger National Park, RSA	F3	F3	Modern	14889, 15178, 15196, 15206, 15215, 15448, 15559A, 15563, 15573, 15616, 15728, 15797A, 15936, 15982	699, 831, 843, 847, 1064A, 1068, 1150, 1625, 1887, 2068, 2096, 2215, 2501, 2900, 3376, 3522, 3561, 3732, 3792, 3975, 4053, 4056, 4192, 4197, 4326, 4469, 4608, 4862, 4979, 4983, 5337, 5366, 5576, 5600, 5629, 5632, 5958, 6074, 6353, 6377, 6479, 6602, 6629, 6881, 7277, 7622, 7736, 7800, 7811, 7823@, 8061, 8063, 8121, 8166, 8585, 8664, 8704, 8739, 8821, 8899, 9013, 9091, 9163, 9397, 9405, 9468, 9504,…	-	-	-	Ht 22	-	Blue 2-1	-	-	-	-	This study
155	GU131183	-23.9882	31.5559	Kruger National Park, Transvaal, RSA	F3	---	Modern	14889, 15178, 15196, 15206, 15215, 15448, 15559A, 15563, 15573, 15616, 15728, 15797A, 15936, 15982	-	Ht 12	O	-	Ht 22	Hap M	Blue 2-1	Hap l	B9	-	-	Bertola 2011
156	GU131184	-23.9882	31.5559	Kruger National Park, Transvaal, RSA	F3	---	Modern	14889, 15178, 15196, 15206, 15215, 15448, 15559A, 15563, 15573, 15616, 15728, 15797A, 15936, 15982	-	Ht 12	O	-	Ht 22	Hap M	Blue 2-1	Hap l	B9	-	-	Bertola 2011
157	GU131185	-23.9882	31.5559	Kruger National Park, Transvaal, RSA	F3	---	Modern	14889, 15178, 15196, 15206, 15215, 15448, 15559A, 15563, 15573, 15616, 15728, 15797A, 15936, 15982	-	Ht 11	O	-	Ht 22	Hap M	Blue 2-1	Hap l	B13?	-	-	Bertola 2011
158	KF907306	?	?	?	F3	Incorrect	Modern	14889, 15178, 15196, 15206, 15215, 15448, 15559del, 15563, 15564del, 15565del, 15573, 15616, 15728, 15797A, 15936, 15982	!	Ht 11	-	-	-	-	-	-	-	-	0	Xiang 2014
159	AF384810	-25.8731	28.1562	Transvaal, RSA	F3a	---	Modern	14889, 15178, 15196, 15206, 15215, 15448, 15559A, 15563, 15573, 15616, 15728, 15797A, 15936, 15982, 15985G	-	Ht 12	O	-	-	-	-	-	B10	-	-	Dubach 2001
160	KC495051	-24.8177	31.4733	Sabi Sand Nature Reserve, Transvaal, RSA	F3a	---	Modern	14889, 15178, 15196, 15206, 15215, 15448, 15559A, 15563, 15573, 15616, 15728, 15797A, 15936, 15982, 15985G	-	-	-	-	-	-	-	-	-	-	-	Dubach 2013
161	MT913829	64.7085	90.807	Nizhnyaya Tunguska, Russia	S1a	---	50.5	14885, 14921, 14927, 14962, 14974, 14983, 15023, 15076, 15097, 15118, 15127, 15166, 15175, 15178, 15211, 15223, 15232, 15259, 15286, 15295, 15298, 15322, 15334C, 15352, 15377, 15435, 15448, 15451, 15454, 15457, 15460, 15466, 15485, 15514, 15541, 15544, 15559A, 15592, 15607, 15616, 15610, 15667, 15697, 15728, 15778, 15797A, 15820, 15853, 15904, 15911, 15982	-	-	-	-	-	-	-	-	-	C	-	Stanton 2020
162	KC701376	51.1672	10.3166	South Germany	S1a1	---	31.89	14885, 14921, 14927, 14962, 14974, 14983, 15023, 15076, 15097, 15118, 15127, 15166, 15175, 15178, 15211, 15223, 15232, 15259, 15286, 15295, 15298, 15322, 15334C, 15352, 15377, 15435, 15448, 15451, 15454, 15457, 15460, 15466, 15485, 15514, 15541, 15544, 15559A, 15592, 15607, 15616, 15610, 15667, 15697, 15728, 15778, 15797A, 15820, 15853, 15904, 15911, 15936, 15982	-	-	-	-	-	-	-	-	-	-	-	Arndt 2013
163	OK513004	68.62	159.13	Duvannyy Yar, Russia	S1a1	S1a1*2	48.86	14885, 14921, 14927, 14962, 14974, 14983, 15023, 15076, 15097, 15118, 15127, 15166, 15175, 15178, 15211, 15223, 15232, 15259, 15286, 15295, 15298, 15322, 15334C, 15352, 15377, 15435, 15448, 15451, 15454, 15457, 15460, 15466, 15485, 15514, 15541, 15544, 15559A, 15592, 15607, 15616, 15610, 15667, 15697, 15728, 15778, 15797A, 15820, 15853, 15904, 15911, 15936, 15982	701, 751, 774, 831, 840, 843, 1035, 1064A, 1066A, 1068, 1070, 1087, 1124, 1223, 1524, 1526, 1621, 1625A, 1650, 1730, 1775, 1849, 1887, 1911, 1936, 1940, 1951, 1988, 2049, 2068, 2097, 2278, 2499, 2886, 2985, 3000, 3038, 3331, 3338, 3376, 3402, 3468, 3537, 3555, 3561, 3657, 3711, 3720, 3780, 3792, 3813, 3825, 3858, 3891, 3912, 3918, 3932, 3960, 3964, 3973, 3975, 4008, 4077, 4086, 4089, 4185, 4191, …	-	-	-	-	-	-	-	-	-	spelea 2	Salis 2021
164	OK513006	68.62	159.13	Duvannyy Yar, Russia	S1a1	S1a1*3	32.859	14885, 14921, 14927, 14962, 14974, 14983, 15023, 15076, 15097, 15118, 15127, 15166, 15175, 15178, 15211, 15223, 15232, 15259, 15286, 15295, 15298, 15322, 15334C, 15352, 15377, 15435, 15448, 15451, 15454, 15457, 15460, 15466, 15485, 15514, 15541, 15544, 15559A, 15592, 15607, 15616, 15610, 15667, 15697, 15728, 15778, 15797A, 15820, 15853, 15904, 15911, 15936, 15982	701, 751, 774, 831, 840@, 843, 1035, 1064A, 1066A, 1068, 1070, 1087, 1124, 1223, 1524, 1526, 1551, 1621, 1625A, 1650, 1730, 1775, 1849, 1887, 1911, 1936, 1940, 1988, 2049, 2068, 2097, 2278, 2499, 2886, 2985, 3000, 3001, 3038, 3331, 3338, 3376, 3394, 3402, 3468, 3537, 3552, 3555, 3561, 3657, 3711, 3720, 3780, 3792, 3813, 3825, 3858, 3883, 3891, 3912, 3918, 3960, 3964, 3973, 3975, 4008, 4077, 4086,…	-	-	-	-	-	-	-	-	-	spelea 2	Salis 2021
165	MT913833	51.7699	3.68751	Nordsee, Netherlands	S1a1	---	46.02	14885, 14921, 14927, 14962, 14974, 14983, 15023, 15076, 15097, 15118, 15127, 15166, 15175, 15178, 15211, 15223, 15232, 15259, 15286, 15295, 15298, 15322, 15334C, 15352, 15377, 15435, 15448, 15451, 15454, 15457, 15460, 15466, 15485, 15514, 15541, 15544, 15559A, 15592, 15607, 15616, 15610, 15667, 15697, 15728, 15778, 15797A, 15820, 15853, 15904, 15911, 15936, 15982	-	-	-	-	-	-	-	-	-	C	-	Stanton 2020
166	MT913816	68.2322	146.846	Ogorokha River, basin of Indigirka River, Russia	S1a1	---	30.97	14885, 14921, 14927, 14962, 14974, 14983, 15023, 15076, 15097, 15118, 15127, 15166, 15175, 15178, 15211, 15223, 15232, 15259, 15286, 15295, 15298, 15322, 15334C, 15352, 15377, 15435, 15448, 15451, 15454, 15457, 15460, 15466, 15485, 15514, 15541, 15544, 15559A, 15592, 15607, 15616, 15610, 15667, 15697, 15728, 15778, 15797A, 15820, 15853, 15904, 15911, 15936, 15982	-	-	-	-	-	-	-	-	-	C	-	Stanton 2020
167	MT913818	68.2322	146.846	Ogorokha River, basin of Indigirka River, Russia	S1a1	---	47.6	14885, 14921, 14927, 14962, 14974, 14983, 15023, 15076, 15097, 15118, 15127, 15166, 15175, 15178, 15211, 15223, 15232, 15259, 15286, 15295, 15298, 15322, 15334C, 15352, 15377, 15435, 15448, 15451, 15454, 15457, 15460, 15466, 15485, 15514, 15541, 15544, 15559A, 15592, 15607, 15616, 15610, 15667, 15697, 15728, 15778, 15797A, 15820, 15853, 15904, 15911, 15936, 15982	-	-	-	-	-	-	-	-	-	C	-	Stanton 2020
168	MT913835	51.7699	3.68751	Nordsee, Netherlands	S1a1	---	90.391	14885, 14921, 14927, 14962, 14974, 14983, 15023, 15076, 15097, 15118, 15127, 15166, 15175, 15178, 15211, 15223, 15232, 15259, 15286, 15295, 15298, 15322, 15334C, 15352, 15377, 15435, 15448, 15451, 15454, 15457, 15460, 15466, 15485, 15514, 15541, 15544, 15559A, 15592, 15607, 15616, 15610, 15667, 15697, 15728, 15778, 15797A, 15820, 15853, 15904, 15911, 15936, 15982	-	-	-	-	-	-	-	-	-	C	-	Stanton 2020
169	MT913834	48.5745	9.76337	Aufhausener cave, Germany	S1a1	---	44.74	14885, 14921, 14927, 14962, 14974, 14983, 15023, 15076, 15097, 15118, 15127, 15166, 15175, 15178, 15211, 15223, 15232, 15259, 15286, 15295, 15298, 15322, 15334C, 15352, 15377, 15435, 15448, 15451, 15454, 15457, 15460, 15466, 15485, 15514, 15541, 15544, 15559A, 15592, 15607, 15616, 15610, 15667, 15697, 15728, 15778, 15797A, 15820, 15853, 15904, 15911, 15936, 15982	-	-	-	-	-	-	-	-	-	C	-	Stanton 2020
170	MT913827	51.1069	115.775	Onon River, Transbaikalia, Baikal, Russia	S1a1	---	17.91	14885, 14921, 14927, 14974, 14983, 15023, 15076, 15077, 15097, 15118, 15127, 15166, 15175, 15178, 15211, 15223, 15232, 15259, 15286, 15295, 15298, 15322, 15334C, 15352, 15377, 15435, 15448, 15451, 15454, 15457, 15460, 15466, 15485, 15514, 15541, 15544, 15559A, 15592, 15607, 15616, 15610, 15667, 15697, 15728, 15750, 15778, 15797A, 15820, 15853, 15904, 15911, 15913, 15936, 15982	-	-	-	-	-	-	-	-	-	C	-	Stanton 2020
171	MT913836	48.5507	10.1731	Stadel cave, Germany	S1a1	---	200.319	14885, 14921, 14927, 14962?, 14974?, 14983?, 15023, 15040, 15076, 15097, 15118, 15127, 15166, 15175, 15178, 15211, 15223, 15232, 15259, 15286, 15295, 15298, 15319, 15322, 15334C, 15352, 15377, 15435, 15448, 15451, 15454, 15457, 15460, 15466, 15485, 15514, 15541, 15544, 15559A, 15592, 15607, 15616, 15610, 15667, 15697, 15728, 15778, 15797A, 15820, 15853, 15904, 15911, 15936, 15982	-	-	-	-	-	-	-	-	-	C	-	Stanton 2020
172	MT913820	66.6	143.17	E. Yakutia, Russia	S1a1	---	47	14885, 14921, 14927, 14962, 14974, 14983, 15023, 15076, 15097, 15118, 15127, 15166, 15175, 15178, 15211, 15223, 15232, 15259, 15286, 15295, 15298, 15322, 15334C, 15352, 15377, 15435, 15448, 15451, 15454, 15457, 15460, 15466, 15478, 15485, 15514, 15541, 15544, 15559A, 15592, 15607, 15616, 15610, 15667, 15697, 15728, 15778, 15797A, 15820, 15853, 15904, 15911, 15936, 15982	-	-	-	-	-	-	-	-	-	C	-	Stanton 2020
173	MT913831	47.813	12.6455	Siegsdorf, Germany	S1a1	---	47.18	14885, 14921, 14927, 14962, 14974, 14983, 15023, 15076, 15097, 15118, 15127, 15166, 15175, 15178, 15211, 15223, 15232, 15259, 15286, 15295, 15298, 15322, 15334C, 15352, 15377, 15435, 15448, 15451, 15454, 15457, 15460, 15466, 15485, 15514, 15541, 15544, 15559A, 15592, 15607, 15616, 15610, 15667, 15697, 15728, 15778, 15797A, 15799, 15820, 15853, 15904, 15911, 15936, 15982	-	-	-	-	-	-	-	-	-	C	-	Stanton 2020
174	OK513013	47.68	14.3	Gamssulzen, Austria	S1a1	S1a1*1	50.204	14885, 14921, 14927, 14962, 14974, 14983, 15023, 15076, 15097, 15118, 15127, 15166, 15175, 15178, 15198, 15211, 15223, 15232, 15259, 15286, 15295, 15298, 15322, 15334C, 15352, 15377, 15435, 15448, 15451, 15454, 15457, 15460, 15466, 15485, 15514, 15541, 15544, 15559A, 15592, 15607, 15616, 15610, 15667, 15697, 15728, 15778, 15797A, 15820, 15853, 15904, 15911, 15936, 15982	701, 751, 774, 831, 840, 843, 1035, 1064A, 1066A, 1068, 1070, 1087, 1124, 1223, 1524, 1526, 1621, 1625A, 1650, 1730, 1775, 1849, 1887, 1911, 1936, 1940, 1988, 2049, 2068, 2097, 2278, 2499, 2886, 2939, 2985, 3000, 3038, 3331, 3338, 3376, 3468, 3537, 3555, 3561, 3657, 3711, 3720, 3780, 3792, 3813, 3825, 3858, 3891, 3912, 3918, 3960, 3964, 3973, 3975, 4008, 4077, 4086, 4089, 4185, 4191, 4197, 4228, …	-	-	-	-	-	-	-	-	-	spelea 2	Salis 2021
175	OK512996	61.7091	115.833	Lena River, Russia	S1a1a	S1a1a3	14.587	14885, 14921, 14927, 14962, 14974, 14983, 15023, 15076, 15097, 15118, 15127, 15166, 15175, 15178, 15211, 15223, 15232, 15259, 15286, 15295, 15298, 15322, 15352, 15377, 15435, 15448, 15451, 15454, 15457, 15460, 15466, 15485, 15514, 15541, 15544, 15559A, 15592, 15607, 15616, 15610, 15667, 15697, 15728, 15778, 15797A, 15820, 15853, 15904, 15911, 15936, 15982	701, 751, 774, 831, 840, 843, 1035, 1064A, 1066A, 1068, 1070@, 1087, 1124, 1223, 1524, 1526, 1621, 1625A, 1650, 1730, 1775, 1849, 1887, 1911, 1936, 1940, 1988, 2049, 2068, 2097, 2278, 2499, 2886, 2985, 3000, 3038, 3331, 3338, 3376, 3402, 3468@, 3537, 3555, 3561, 3657, 3711, 3720, 3780, 3792, 3813, 3825, 3858, 3891, 3912, 3918, 3960, 3964, 3973, 3975, 4008, 4077, 4086, 4089, 4185, 4191, 4197, 4228…	-	-	-	-	-	-	-	-	-	spelea 2	Salis 2021
176	OK512991	64.96	-147.62	Lower Goldstream, Alaska	S1a1a	S1a1a3a	14.815	14885, 14921, 14927, 14962, 14974, 14983, 15023, 15076, 15097, 15118, 15127, 15166, 15175, 15178, 15211, 15223, 15232, 15259, 15286, 15295, 15298, 15322, 15352, 15377, 15435, 15448, 15451, 15454, 15457, 15460, 15466, 15485, 15514, 15541, 15544, 15559A, 15592, 15607, 15616, 15610, 15667, 15697, 15728, 15778, 15797A, 15820, 15853, 15904, 15911, 15936, 15982	701, 751, 774, 831, 840, 843, 1035, 1064A, 1066A, 1068, 1070@, 1087, 1124, 1223, 1524, 1526, 1621, 1625A, 1650, 1730, 1775, 1849, 1887, 1911, 1936, 1940, 1988, 2049, 2068, 2097, 2278, 2499, 2886, 2985, 3000, 3038, 3331, 3338, 3376, 3402, 3468@, 3537, 3555, 3561, 3657, 3711, 3720, 3780, 3792, 3813, 3825, 3858, 3891, 3912, 3918, 3960, 3964, 3973, 3975, 4008, 4077, 4086, 4089, 4185, 4191, 4197, 4228…	-	-	-	-	-	-	-	-	-	spelea 2	Salis 2021
177	OK512993	64.84	-147.96	Ester Creek, Alaska	S1a1a	S1a1a3a	13.942	14885, 14921, 14927, 14962, 14974, 14983, 15023, 15076, 15097, 15118, 15127, 15166, 15175, 15178, 15211, 15223, 15232, 15259, 15286, 15295, 15298, 15322, 15352, 15377, 15435, 15448, 15451, 15454, 15457, 15460, 15466, 15485, 15514, 15541, 15544, 15559A, 15592, 15607, 15616, 15610, 15667, 15697, 15728, 15778, 15797A, 15820, 15853, 15904, 15911, 15936, 15982	701, 751, 774, 831, 840, 843, 1035, 1064A, 1066A, 1068, 1070@, 1087, 1124, 1223, 1524, 1526, 1621, 1625A, 1650, 1730, 1775, 1849, 1887, 1911, 1936, 1940, 1988, 2049, 2068, 2097, 2278, 2499, 2886, 2985, 3000, 3038, 3331, 3338, 3376, 3402, 3468@, 3537, 3555, 3561, 3657, 3711, 3720, 3780, 3792, 3813, 3825, 3858, 3891, 3912, 3918, 3960, 3964, 3973, 3975, 4008, 4077, 4086, 4089, 4185, 4191, 4197, 4228…	-	-	-	-	-	-	-	-	-	spelea 2	Salis 2021
178	OK512982	62.368	-158.328	Fairbanks Creek, Alaska	S1a1a	S1a1a3a	14.76	14885, 14921, 14927, 14962, 14974, 14983, 15023, 15076, 15097, 15118, 15127, 15166, 15175, 15178, 15211, 15223, 15232, 15259, 15286, 15295, 15298, 15322, 15352, 15377, 15435, 15448, 15451, 15454, 15457, 15460, 15466, 15485, 15514, 15541, 15544, 15559A, 15592, 15607, 15616, 15610, 15667, 15697, 15728, 15778, 15797A, 15820, 15853, 15904, 15911, 15936, 15982	701, 751, 774, 831, 840, 843, 1035, 1064A, 1066A, 1068, 1070@, 1087, 1124, 1223, 1524, 1526, 1621, 1625A, 1650, 1730, 1775, 1849, 1887, 1911, 1936, 1940, 1988, 2049, 2068, 2097, 2278, 2499, 2886, 2985, 3000, 3038, 3331, 3338, 3376, 3402, 3468@, 3537, 3555, 3561, 3657, 3711, 3720, 3780, 3792, 3813, 3825, 3858, 3891, 3912, 3918, 3960, 3964, 3973, 3975, 4008, 4077, 4086, 4089, 4185, 4191, 4197, 4228…	-	-	-	-	-	-	-	-	-	spelea 2	Salis 2021
179	MT913819	65.2859	143.059	Keremsit River, Indigirka, Russia	S1a1a	---	27.72	14885, 14921, 14927, 14962, 14974, 14983, 15023, 15076, 15097, 15118, 15127, 15166, 15175, 15178, 15211, 15223, 15232, 15259, 15286, 15295, 15298, 15322, 15352, 15377, 15435, 15448, 15451, 15454, 15457, 15460, 15466, 15485, 15514, 15541, 15544, 15559A, 15592, 15607, 15616, 15610, 15667, 15697, 15728, 15778, 15797A, 15820, 15853, 15904, 15911, 15936, 15982	-	-	-	-	-	-	-	-	-	C	-	Stanton 2020
180	MT913832	50.4442	5.01415	Goyet cave, Niveau, Belgium	S1a1a	---	84.874	14885, 14921, 14927, 14962, 14974, 14983, 15023, 15076, 15097, 15118, 15127, 15166, 15175, 15178, 15211, 15223, 15232, 15259, 15286, 15295, 15298, 15322, 15352, 15377, 15435, 15448, 15451, 15454, 15457, 15460, 15466, 15485, 15514, 15541, 15544, 15559A, 15592, 15607, 15616, 15610, 15667, 15697, 15728, 15778, 15797A, 15820, 15853, 15904, 15911, 15936, 15982	-	-	-	-	-	-	-	-	-	C	-	Stanton 2020
181	MT913817	70.1609	141.971	Khroma River, Indigirka, Russia	S1a1a	---	19.755	14885, 14921, 14927, 14962, 14974, 14983, 15023, 15076, 15097, 15118, 15127, 15166, 15175, 15178, 15211, 15223, 15232, 15259, 15286, 15295, 15298, 15322, 15352, 15377, 15435, 15448, 15451, 15454, 15457, 15460, 15466, 15485, 15514, 15541, 15544, 15559A, 15592, 15607, 15616, 15610, 15667, 15697, 15728, 15778, 15797A, 15820, 15853, 15904, 15911, 15936, 15982	-	-	-	-	-	-	-	-	-	C	-	Stanton 2020
182	MT913813	54.784	32.021	Smolensk River, Russia	S1a1a	---	14.055	14885, 14921, 14927, 14962, 14974, 14983, 15023, 15076, 15097, 15118, 15127, 15166, 15175, 15178, 15211, 15223, 15232, 15259, 15286, 15295, 15298, 15322, 15352, 15377, 15435, 15448, 15451, 15454, 15457, 15460, 15466, 15485, 15514, 15541, 15544, 15559A, 15592, 15607, 15616, 15610, 15667, 15697, 15728, 15778, 15797A, 15820, 15853, 15904, 15911, 15936, 15982	-	-	-	-	-	-	-	-	-	C	-	Stanton 2020
183	MT913812	68.2322	146.846	Ogorokha River, basin of Indigirka River, Russia	S1a1a	---	30.9	14885, 14921, 14927, 14962, 14974, 14983, 15023, 15076, 15097, 15118, 15127, 15166, 15175, 15178, 15211, 15223, 15232, 15259, 15286, 15295, 15298, 15322, 15352, 15377, 15435, 15448, 15451, 15454, 15457, 15460, 15466, 15485, 15514, 15541, 15544, 15559A, 15592, 15607, 15616, 15610, 15667, 15697, 15728, 15778, 15797A, 15820, 15853, 15904, 15911, 15936, 15982	-	-	-	-	-	-	-	-	-	C	-	Stanton 2020
184	MT913823	70.0333	145.816	Dolganov lake, Russia	S1a1a	---	30.32	14885, 14921, 14927, 14962, 14974, 14983, 15023, 15076, 15097, 15118, 15127, 15166, 15175, 15178, 15211, 15223, 15232, 15259, 15286, 15295, 15298, 15322, 15352, 15377, 15435, 15448, 15451, 15454, 15457, 15460, 15466, 15485, 15514, 15541, 15544, 15559A, 15592, 15607, 15616, 15610, 15667, 15697, 15728, 15778, 15797A, 15820, 15853, 15904, 15911, 15936, 15982	-	-	-	-	-	-	-	-	-	C	-	Stanton 2020
185	OK512992	64.3267	-146.343	Banner Creek, Alaska	S1a1a1	S1a1a1a	19.279	14885, 14921, 14927, 14962, 14974, 14983, 15023, 15076, 15097, 15118, 15127, 15166, 15175, 15178, 15211, 15223, 15232, 15259, 15286, 15295, 15298, 15322, 15339, 15352, 15377, 15435, 15448, 15451, 15454, 15457, 15460, 15466, 15485, 15514, 15541, 15544, 15559A, 15592, 15607, 15616, 15610, 15667, 15697, 15728, 15778, 15797A, 15820, 15853, 15904, 15911, 15936, 15982	701, 751, 774, 831, 840, 843, 1035, 1064A, 1066A, 1068, 1070, 1087, 1124, 1223, 1524, 1526, 1621, 1625A, 1650, 1730, 1775, 1849, 1887, 1911, 1936, 1940, 1988, 2049, 2068, 2097, 2278, 2499, 2886, 2985, 3000, 3038, 3331, 3338, 3376, 3402, 3468@, 3537, 3555, 3561, 3657, 3711, 3720, 3780, 3792, 3813, 3825, 3858, 3891, 3912, 3918, 3960, 3964, 3973, 3975, 4008, 4077, 4086, 4089, 4155, 4185, 4191, 4197,…	-	-	-	-	-	-	-	-	-	spelea 2	Salis 2021
186	OK512989	65.2051	-166.781	Gold Hill, Alaska	S1a1a1	S1a1a1a	22.108	14885, 14921, 14927, 14962, 14974, 14983, 15023, 15076, 15097, 15118, 15127, 15166, 15175, 15178, 15211, 15223, 15232, 15259, 15286, 15295, 15298, 15322, 15339, 15352, 15377, 15435, 15448, 15451, 15454, 15457, 15460, 15466, 15485, 15514, 15541, 15544, 15559A, 15592, 15607, 15616, 15610, 15667, 15697, 15728, 15778, 15797A, 15820, 15853, 15904, 15911, 15936, 15982	701, 751, 774, 831, 840, 843, 1035, 1064A, 1066A, 1068, 1070, 1087, 1124, 1223, 1524, 1526, 1621, 1625A, 1650, 1730, 1775, 1849, 1887, 1911, 1936, 1940, 1988, 2049, 2068, 2097, 2278, 2499, 2886, 2985, 3000, 3038, 3331, 3338, 3376, 3402, 3468@, 3537, 3555, 3561, 3657, 3711, 3720, 3780, 3792, 3813, 3825, 3858, 3891, 3912, 3918, 3960, 3964, 3973, 3975, 4008, 4077, 4086, 4089, 4155, 4185, 4191, 4197,…	-	-	-	-	-	-	-	-	-	spelea 2	Salis 2021
187	OK512995	62.368	-158.328	Fairbanks Creek, Alaska	S1a1a1	S1a1a1a	21.675	14885, 14921, 14927, 14962, 14974, 14983, 15023, 15076, 15097, 15118, 15127, 15166, 15175, 15178, 15211, 15223, 15232, 15259, 15286, 15295, 15298, 15322, 15339, 15352, 15377, 15435, 15448, 15451, 15454, 15457, 15460, 15466, 15485, 15514, 15541, 15544, 15559A, 15592, 15607, 15616, 15610, 15667, 15697, 15728, 15778, 15797A, 15820, 15853, 15904, 15911, 15936, 15982	701, 751, 774, 831, 840, 843, 1035, 1064A, 1066A, 1068, 1070, 1087, 1124, 1223, 1524, 1526, 1621, 1625A, 1650, 1730, 1775, 1849, 1887, 1911, 1936, 1940, 1988, 2049, 2068, 2097, 2278, 2499, 2886, 2985, 3000, 3038, 3331, 3338, 3376, 3402, 3468@, 3537, 3555, 3561, 3657, 3711, 3720, 3780, 3792, 3813, 3825, 3858, 3891, 3912, 3918, 3960, 3964, 3973, 3975, 4008, 4077, 4086, 4089, 4155, 4185, 4191, 4197,…	-	-	-	-	-	-	-	-	-	spelea 2	Salis 2021
188	OK512994	62.368	-158.328	Fairbanks Creek, Alaska	S1a1a1	S1a1a1	19.32	14885, 14921, 14927, 14962, 14974, 14983, 15023, 15076, 15097, 15118, 15127, 15166, 15175, 15178, 15211, 15223, 15232, 15259, 15286, 15295, 15298, 15322, 15339, 15352, 15377, 15435, 15448, 15451, 15454, 15457, 15460, 15466, 15485, 15514, 15541, 15544, 15559A, 15592, 15607, 15616, 15610, 15667, 15697, 15728, 15778, 15797A, 15820, 15853, 15904, 15911, 15936, 15982	701, 751, 774, 831, 840, 843, 1035, 1064A, 1066A, 1068, 1070, 1087, 1124, 1223, 1524, 1526, 1621, 1625A, 1650, 1730, 1775, 1849, 1887, 1911, 1936, 1940, 1988, 2049, 2068, 2097, 2278, 2499, 2886, 2985, 3000, 3038, 3331, 3338, 3376, 3402, 3468@, 3537, 3555, 3561, 3657, 3711, 3720, 3780, 3792, 3813, 3825, 3858, 3891, 3912, 3918, 3960, 3964, 3973, 3975, 4008, 4077, 4086, 4089, 4155, 4185, 4191, 4197,…	-	-	-	-	-	-	-	-	-	spelea 2	Salis 2021
189	OK512998	70.0527	132.188	Arga-Yurekh River, Russia	S1a1a2	S1a1a2a	14.809	14885, 14921, 14927, 14962, 14974, 14983, 15023, 15076, 15097, 15118, 15127, 15166, 15175, 15178, 15211, 15223, 15232, 15259, 15286, 15295, 15298, 15322, 15339, 15352, 15377, 15435, 15448, 15451, 15454, 15457, 15466, 15485, 15514, 15541, 15544, 15559A, 15607, 15616, 15610, 15667, 15697, 15728, 15778, 15797A, 15820, 15853, 15904, 15911, 15936, 15982	701, 751, 774, 831, 840, 843, 1035, 1064A, 1066A, 1068, 1070, 1087, 1124, 1223, 1524, 1526, 1621, 1625A, 1650, 1730, 1775, 1849, 1887, 1911, 1936, 1940, 1988, 2049, 2068, 2097, 2278, 2499, 2884, 2886, 2985, 3000, 3038, 3201, 3331, 3338, 3376, 3402, 3468@, 3537, 3555, 3561, 3657, 3711, 3720, 3780, 3792, 3813, 3825, 3858, 3891, 3912, 3918, 3960, 3964, 3973, 3975, 4008, 4077, 4086, 4089, 4185, 4191,…	-	-	-	-	-	-	-	-	-	spelea 2	Salis 2021
190	OK513000	70.4769	154.537	Alazeya River, Russia	S1a1a2	S1a1a2a	16.646	14885, 14921, 14927, 14962, 14974, 14983, 15023, 15076, 15097, 15118, 15127, 15166, 15175, 15178, 15211, 15223, 15232, 15259, 15286, 15295, 15298, 15322, 15339, 15352, 15377, 15435, 15448, 15451, 15454, 15457, 15466, 15485, 15514, 15541, 15544, 15559A, 15607, 15616, 15610, 15667, 15697, 15728, 15778, 15797A, 15820, 15853, 15904, 15911, 15936, 15982	701, 751, 774, 831, 840, 843, 1035, 1064A, 1066A, 1068, 1070, 1087, 1124, 1223, 1524, 1526, 1621, 1625A, 1650, 1730, 1775, 1849, 1887, 1911, 1936, 1940, 1988, 2049, 2068, 2097, 2278, 2499, 2884, 2886, 2985, 3000, 3038, 3201, 3331, 3338, 3376, 3402, 3468@, 3537, 3555, 3561, 3657, 3711, 3720, 3780, 3792, 3813, 3825, 3858, 3891, 3912, 3918, 3960, 3964, 3973, 3975, 4008, 4077, 4086@, 4089, 4185, 4191…	-	-	-	-	-	-	-	-	-	spelea 2	Salis 2021
191	OK513017	67.1	60.51	Pymva Shor, Ural Mountains, Russia	S1a1a2	S1a1a2	15.544	14885, 14921, 14927, 14962, 14974, 14983, 15023, 15076, 15097, 15118, 15127, 15166, 15175, 15178, 15211, 15223, 15232, 15259, 15286, 15295, 15298, 15322, 15339, 15352, 15377, 15435, 15448, 15451, 15454, 15457, 15466, 15485, 15514, 15541, 15544, 15559A, 15607, 15616, 15610, 15667, 15697, 15728, 15778, 15797A, 15820, 15853, 15904, 15911, 15936, 15982	701, 751, 774, 831, 840, 843, 1035, 1064A, 1066A, 1068, 1070, 1087, 1124, 1223, 1524, 1526, 1621, 1625A, 1650, 1730, 1775, 1849, 1887, 1911, 1936, 1940, 1988, 2049, 2068, 2097, 2278, 2499, 2884, 2886, 2985, 3000, 3038, 3201, 3331, 3338, 3376, 3402, 3468@, 3469, 3537, 3555, 3561, 3657, 3711, 3720, 3780, 3792, 3813, 3825, 3858, 3891, 3912, 3918, 3960, 3964, 3973, 3975, 4008, 4077, 4086, 4089, 4185,…	-	-	-	-	-	-	-	-	-	spelea 2	Salis 2021
192	MT913825	60.2283	59.2029	Urals, Russia	S1a1a	---	13.56	14885, 14921, 14927, 14962, 14974, 14983, 15023, 15076, 15097, 15118, 15127, 15166, 15175, 15178, 15211, 15223, 15232, 15259, 15286, 15295, 15298, 15322, 15352, 15377, 15435, 15448, 15451, 15454, 15457, 15460, 15466, 15485, 15514, 15541, 15544, 15559A, 15592, 15607, 15610, 15616, 15625, 15667, 15697, 15728, 15778, 15797A, 15820, 15853, 15904, 15911, 15936, 15982	-	-	-	-	-	-	-	-	-	C	-	Stanton 2020
193	OK512997	50.17	19.81	Wierzchowska Gorna, Poland	S1a1a	S1a1a	42.677	14885, 14921, 14927, 14962, 14974, 14983, 15023, 15076, 15097, 15118, 15127, 15166, 15175, 15178, 15211, 15223, 15232, 15259, 15286, 15295, 15298, 15322, 15352, 15377, 15435, 15448, 15451, 15454, 15457, 15460, 15466, 15485, 15514, 15540, 15541, 15544, 15559A, 15592, 15607, 15610, 15616, 15667, 15697, 15728, 15778, 15797A, 15820, 15853, 15904, 15911, 15936, 15982	701, 751, 774, 831, 840, 843, 1035, 1064A, 1066A, 1068, 1070, 1087, 1124, 1223, 1524, 1526, 1621, 1625A, 1650, 1730, 1775, 1849, 1887, 1911, 1936, 1940, 1988, 2049, 2068, 2097, 2278, 2499, 2886, 2985, 3000, 3038, 3331, 3338, 3376, 3402, 3468@, 3537, 3555, 3561, 3657, 3711, 3720, 3780, 3792, 3813, 3825, 3858, 3891, 3912, 3918, 3960, 3964, 3973, 3975, 4008, 4077, 4086, 4089, 4185, 4191, 4197, 4228,…	-	-	-	-	-	-	-	-	-	spelea 2	Salis 2021
194	OK512990	62.368	-158.328	Fairbanks Creek, Alaska	S1a1a	S1a1a3	13.75	14885, 14921, 14927, 14962, 14974, 14983, 15023, 15076, 15097, 15118, 15127, 15166, 15175, 15178, 15211, 15223, 15232, 15259, 15286, 15295, 15298, 15322, 15352, 15377, 15435, 15448, 15451, 15454, 15457, 15460, 15466, 15485, 15514, 15541, 15544, 15559A, 15592, 15607, 15610, 15616, 15667, 15697, 15728, 15778, 15797A, 15820, 15853, 15904, 15911, 15936, 15938A, 15982	701, 751, 774, 831, 840, 843, 858, 1035, 1064A, 1066A, 1068, 1070@, 1087, 1124, 1223, 1524, 1526, 1621, 1625A, 1650, 1730, 1775, 1849, 1887, 1911, 1936, 1940, 1988, 2049, 2068, 2097, 2278, 2499, 2886, 2985, 3000, 3038, 3331, 3338, 3376, 3402, 3468@, 3537, 3555, 3561, 3657, 3711, 3720, 3780, 3792, 3813, 3825, 3858, 3891, 3912, 3918, 3960, 3964, 3973, 3975, 4008, 4077, 4086, 4089, 4185, 4191, 4197,…	-	-	-	-	-	-	-	-	-	spelea 2	Salis 2021
195	OK513014	69.3744	-152.825	North Slope, Alaska	S1a1a	S1a1a3	15.009	14885, 14921, 14927, 14962, 14974, 14983, 15023, 15076, 15097, 15118, 15127, 15166, 15175, 15178, 15211, 15223, 15232, 15259, 15286, 15295, 15298, 15322, 15352, 15377, 15435, 15448, 15451, 15454, 15457, 15460, 15466, 15485, 15489, 15514, 15541, 15544, 15559A, 15592, 15607, 15610, 15616, 15667, 15697, 15728, 15778, 15797A, 15820, 15844, 15853, 15904, 15911, 15936, 15982	701, 751, 774, 831, 840, 843, 1035, 1064A, 1066A, 1068, 1070@, 1087, 1124, 1223, 1524, 1526, 1621, 1625A, 1650, 1730, 1775, 1849, 1887, 1911, 1936, 1940, 1988, 2049, 2068, 2097, 2278, 2499, 2886, 2985, 3000, 3038, 3331, 3338, 3376, 3402, 3468@, 3537, 3555, 3561, 3657, 3711, 3720, 3780, 3792, 3813, 3825, 3858, 3891, 3912, 3918, 3960, 3964, 3973, 3975, 4008, 4077, 4086, 4089, 4185, 4191, 4197, 4228…	-	-	-	-	-	-	-	-	-	spelea 2	Salis 2021
196	OK512999	61.5501	56.792	Beryozovka River, Russia	S1a1a	S1a1a*1	31.659	14885, 14921, 14927, 14962, 14974, 14983, 15023, 15076, 15097, 15118, 15127, 15166, 15175, 15178, 15211, 15223, 15232, 15259, 15286, 15295, 15298, 15322, 15352, 15377, 15435, 15448, 15451, 15454, 15457, 15460, 15466, 15485, 15514, 15541, 15544, 15559A, 15592, 15607, 15610, 15616, 15655, 15667, 15697, 15728, 15778, 15797A, 15820, 15853, 15904, 15911, 15923, 15936, 15982	701, 751, 774, 831, 840, 843, 1035, 1064A, 1066A, 1068, 1070, 1087, 1124, 1223, 1524, 1526, 1621, 1625A, 1650, 1730, 1775, 1849, 1887, 1911, 1936, 1940, 1988, 2049, 2068, 2097, 2278, 2499, 2886, 2985, 3000, 3038, 3331, 3338, 3376, 3402, 3468@, 3537, 3555, 3561, 3657, 3711, 3720, 3780, 3792, 3813, 3825, 3858, 3891, 3912, 3918, 3960, 3964, 3973, 3975, 4008, 4077, 4086, 4089, 4185, 4191, 4197, 4228,…	-	-	-	-	-	-	-	-	-	spelea 2	Salis 2021
197	OK513005	68.62	159.13	Duvannyy Yar, Russia	S1a1b	S1a1b	66.21	14469, 14885, 14921, 14927, 14962, 14974, 14983, 15023, 15076, 15097, 15118, 15127, 15166, 15175, 15178, 15211, 15223, 15232, 15259, 15286, 15295, 15298, 15322, 15334C, 15352, 15377, 15435, 15448, 15451, 15454, 15457, 15460, 15466, 15485, 15514, 15541, 15544, 15559A, 15592, 15607, 15616, 15610, 15667, 15697, 15728, 15778, 15797A, 15820, 15853, 15904, 15911, 15936, 15982	701, 751, 774, 831, 840, 843, 1035, 1064A, 1066A, 1068, 1070, 1087, 1124, 1223, 1524, 1526, 1621, 1625A, 1650, 1730, 1775, 1849, 1887, 1911, 1940, 1988, 2049, 2068, 2097, 2278, 2499, 2886, 2985, 3000, 3038, 3331, 3338, 3376, 3468, 3537, 3555, 3561, 3657, 3720, 3780, 3792, 3813, 3825, 3858, 3912, 3918, 3960, 3964, 3975, 4008, 4077, 4086, 4089, 4185@, 4191, 4197, 4228, 4335, 4341, 4410, 4411, 4469,…	-	-	-	-	-	-	-	-	-	spelea 2	Salis 2021
198	MT913830	47.5226	13.2139	Bärenfalle, Austria	S1a1b	---	49	14469, 14885, 14921, 14927, 14962, 14974, 14983, 15023, 15076, 15097, 15118, 15127, 15166, 15175, 15178, 15211, 15223, 15232, 15259, 15286, 15295, 15298, 15322, 15334C, 15352, 15377, 15435, 15448, 15451, 15454, 15457, 15460, 15466, 15485, 15514, 15541, 15544, 15559A, 15592, 15607, 15616, 15610, 15667, 15697, 15728, 15778, 15797A, 15820, 15853, 15904, 15911, 15936, 15982	-	-	-	-	-	-	-	-	-	C	-	Stanton 2020
199	OK513007	48.65	9.05	Sibyllenhoehle, Germany	S1	S1a	65.69	14885, 14921, 14927, 14962, 14974, 14983, 15023, 15076, 15097, 15118, 15127, 15166, 15175, 15178, 15211, 15223, 15232, 15259, 15286, 15295, 15298, 15322, 15334C, 15377, 15435, 15448, 15451, 15454, 15457, 15460, 15466, 15485, 15514, 15541, 15544, 15559A, 15592, 15607, 15616, 15610, 15667, 15697, 15728, 15778, 15797A, 15820, 15853, 15911, 15982	701, 751, 774, 831, 840, 843, 1035, 1064A, 1066A, 1068, 1070, 1087, 1124, 1223, 1454, 1524, 1526, 1621, 1625A, 1650, 1762, 1775, 1849, 1887, 1911, 1940, 1988, 2049, 2068, 2097, 2278@, 2499, 2886, 2985, 3038, 3331, 3338, 3376, 3468, 3537, 3555, 3561, 3657, 3720, 3780, 3792, 3813, 3825, 3858, 3912, 3918, 3960, 3964, 3975, 4008, 4077, 4086, 4089, 4185, 4191, 4197, 4228, 4335, 4341, 4410, 4411, 4469,…	-	-	-	-	-	-	-	-	-	spelea 2	Salis 2021
200	OK513002	71.8745	145.969	Khromskaya Guba, Khaptashinskiy, Russia	S1b	S1b	82.24	14885, 14921, 14927, 14962, 14974, 14983, 15023, 15058, 15076, 15097, 15118, 15127, 15166, 15175, 15178, 15211, 15223, 15232, 15259, 15286, 15295, 15298, 15322, 15334C, 15377, 15435, 15448, 15451, 15454, 15457, 15460, 15466, 15485, 15514, 15541, 15544, 15559A, 15592, 15607, 15616, 15610, 15667, 15697, 15728, 15778, 15797A, 15820, 15853, 15904, 15911, 15982	701, 751, 774, 831, 840, 843, 1035, 1064A, 1066A, 1068, 1070, 1087, 1124, 1220, 1223, 1524, 1526, 1621, 1625A, 1650, 1775, 1849, 1887, 1911, 1940, 1988, 2049, 2068, 2097, 2278, 2499, 2886, 2985, 3038, 3331, 3338, 3376, 3468, 3537, 3555, 3561, 3657, 3720, 3780, 3792, 3813, 3825, 3858, 3912, 3960, 3964, 3975, 4008, 4077, 4086, 4089, 4185, 4191, 4197, 4228, 4335, 4341, 4374, 4410, 4411, 4469, 4608, …	-	-	-	-	-	-	-	-	-	splelea *	Salis 2021
201	OK513008	73.32	141.37	Bolshoi Liakhovsky Island, Russia	S1b	S1b	80.91	14885, 14921, 14927, 14962, 14974, 14983, 15023, 15058, 15076, 15097, 15118, 15127, 15166, 15175, 15178, 15211, 15223, 15232, 15259, 15286, 15295, 15298, 15322, 15334C, 15377, 15435, 15448, 15451, 15454, 15457, 15460, 15466, 15485, 15514, 15541, 15544, 15559A, 15592, 15607, 15616, 15610, 15667, 15697, 15728, 15778, 15797A, 15820, 15853, 15904, 15911, 15982	701, 751, 774, 831, 840, 843, 1035, 1064A, 1066A, 1068, 1070, 1087, 1124, 1220, 1223, 1524, 1526, 1621, 1625A, 1650, 1775, 1849, 1887, 1911, 1940, 1988, 2049, 2068, 2097, 2278, 2499, 2886, 2985, 3038, 3331, 3338, 3376, 3468, 3537, 3555, 3561, 3657, 3720, 3780, 3792, 3813, 3825, 3858, 3912, 3960, 3964, 3975, 4008, 4077, 4086, 4089, 4185, 4191, 4197, 4228, 4335, 4341, 4374, 4410, 4411, 4469, 4608, …	-	-	-	-	-	-	-	-	-	splelea *	Salis 2021
202	OK513001	68.62	159.13	Duvannyy Yar, Russia	S1c	S1c	69.64	14885, 14921, 14927, 14962, 14974, 14983, 15023, 15097, 15118, 15127, 15166, 15175, 15178, 15211, 15223, 15232, 15259, 15286, 15295, 15298, 15322, 15334C, 15377, 15435, 15448, 15451, 15454, 15457, 15460, 15466, 15485, 15514, 15541, 15544, 15559A, 15592, 15607, 15616, 15610, 15667, 15697, 15728, 15778, 15797A, 15820, 15853, 15904, 15911, 15982	701, 751, 774, 831, 840, 843, 1035, 1064A, 1066A, 1068, 1070, 1087, 1124, 1223, 1524, 1526, 1621, 1625A, 1650, 1775, 1849, 1887, 1911, 1940, 1988, 2049, 2068, 2097, 2278, 2499, 2886, 2985, 3038, 3331, 3338, 3376, 3468, 3537, 3555, 3561, 3657, 3720, 3780, 3792, 3813, 3825, 3858, 3912, 3918, 3960, 3964, 3975, 4008, 4032, 4053, 4077, 4086, 4089, 4185, 4191, 4197, 4228, 4335, 4341, 4410, 4411, 4469, …	-	-	-	-	-	-	-	-	-	spelea 1	Salis 2021
203	MT913821	70.3775	152.87	Khomus-Yuryakh Bol. R, Russia	S1c	---	56.24	14885, 14921, 14927, 14962, 14974, 14983, 15023, 15097, 15118, 15127, 15166, 15175, 15178, 15211, 15223, 15232, 15259, 15286, 15295, 15298, 15322, 15334C, 15377, 15435, 15448, 15451, 15454, 15457, 15460, 15466, 15485, 15514, 15541, 15544, 15559A, 15592, 15607, 15616, 15610, 15667, 15697, 15728, 15778, 15797A, 15820, 15853, 15904, 15911, 15982	-	-	-	-	-	-	-	-	-	B	-	Stanton 2020
204	MT913828	73.4347	141.702	Bolshoy Lyakhovskiy Island, Russia	S1c1	---	52	14885, 14921, 14927, 14962, 14974, 14983, 15023, 15097, 15118, 15127, 15166, 15175, 15178, 15211, 15223, 15232, 15259, 15286, 15295, 15298, 15322, 15334C, 15377, 15435, 15448, 15451, 15454, 15457, 15460, 15466, 15485, 15514, 15541, 15544, 15559A, 15592, 15607, 15616, 15610, 15667, 15697, 15728, 15778, 15797A, 15820, 15853, 15904, 15911,15944, 15982	-	-	-	-	-	-	-	-	-	B	-	Stanton 2020
205	MT913824	73.4347	141.702	Bolshoy Lyakhovskiy Island, Russia	S1c1	---	47.7	14885, 14920, 14921, 14927, 14962, 14974, 14983, 15023, 15070, 15097, 15118, 15127, 15166, 15175, 15178, 15211, 15223, 15232, 15259, 15286, 15295, 15298, 15322, 15334C, 15377, 15435, 15448, 15451, 15454, 15457, 15460, 15466, 15485, 15514, 15541, 15544, 15559A, 15592, 15607, 15616, 15610, 15667, 15697, 15728, 15778, 15797A, 15820, 15853, 15904, 15911,15944, 15982	-	-	-	-	-	-	-	-	-	B	-	Stanton 2020
206	OK512985	63.62	-138.71	Dawson, Canada	S1c1a	S1c1a	47.32	14885, 14921, 14927, 14962, 14974, 14983, 15023, 15097, 15118, 15127, 15166, 15175, 15178, 15211, 15223, 15232, 15259, 15286, 15295, 15298, 15322, 15334C, 15377, 15435, 15448, 15451, 15454, 15457, 15460, 15466, 15485, 15514, 15517, 15541, 15544, 15559A, 15592, 15607, 15616, 15610, 15667, 15697, 15728, 15778, 15797A, 15820, 15853, 15904, 15911,15944, 15982	701, 751, 774, 831, 840, 843, 1035, 1064A, 1066A, 1068, 1070, 1087, 1088, 1124, 1223, 1226, 1524, 1526, 1621, 1625A, 1650, 1775, 1849, 1887, 1911, 1940, 1988, 2049, 2068, 2097, 2258, 2278, 2499, 2784, 2886, 2985, 3038, 3331, 3338, 3376, 3468, 3537, 3555, 3561, 3657, 3702, 3720, 3768, 3780, 3792, 3813, 3825, 3858, 3912, 3918, 3932, 3960, 3964, 3975, 4008, 4032, 4053, 4077, 4086, 4089, 4185, 4191, …	-	-	-	-	-	-	-	-	-	spelea 1	Salis 2021
207	OK512984	63.95	-139.35	Fox Gulch, Canada	S1c1a	S1c1a	47.67	14885, 14921, 14927, 14962, 14974, 14983, 15023, 15097, 15118, 15127, 15166, 15175, 15178, 15211, 15223, 15232, 15259, 15286, 15295, 15298, 15322, 15334C, 15377, 15435, 15448, 15451, 15454, 15457, 15460, 15466, 15485, 15514, 15517, 15541, 15544, 15559A, 15607, 15616, 15610, 15667, 15697, 15728, 15778, 15797A, 15820, 15853, 15904, 15911,15944, 15982	701, 751, 774, 831, 840, 843, 1035, 1064A, 1066A, 1068, 1070, 1087, 1088, 1124, 1223, 1226, 1524, 1526, 1621, 1625A, 1650, 1775, 1849, 1887, 1911, 1940, 1988, 2049, 2068, 2097, 2258, 2278, 2499, 2784, 2886, 2985, 3038, 3331, 3338, 3376, 3468, 3537, 3555, 3561, 3657, 3702, 3720, 3768, 3780, 3792, 3813, 3825, 3858, 3912, 3918, 3932, 3960, 3964, 3975, 4008, 4032, 4053, 4077, 4086, 4089, 4185, 4191, …	-	-	-	-	-	-	-	-	-	spelea 1	Salis 2021
208	MT913822	69.5	167.5	Kyttyk Peninsula, Russia	S1c1b	---	36.55	14885, 14921, 14927, 14939, 14962, 14974, 14983, 15023, 15097, 15118, 15127, 15166, 15175, 15178, 15211, 15223, 15232, 15259, 15286, 15295, 15298, 15322, 15334C, 15352, 15377, 15435, 15448, 15451, 15454, 15457, 15460, 15466, 15485, 15514, 15541, 15544, 15559A, 15592, 15607, 15616, 15610, 15667, 15697, 15728, 15778, 15797A, 15820, 15853, 15904, 15911,15944, 15982	-	-	-	-	-	-	-	-	-	B	-	Stanton 2020
209	KX258451	63.7525	-139.122	Quartz Creek, Yukon Territory, Canada	S1c1b	S1c1b	29.93	14885, 14921, 14927, 14932, 14962, 14974, 14983, 15023, 15097, 15118, 15127, 15166, 15175, 15178, 15211, 15223, 15232, 15259, 15286, 15295, 15298, 15322, 15334C, 15352, 15377, 15435, 15448, 15451, 15454, 15457, 15460, 15466, 15485, 15514, 15541, 15544, 15559A, 15592, 15607, 15616, 15610, 15667, 15697, 15715, 15728, 15778, 15797A, 15820, 15853, 15904, 15911,15944, 15982	701, 751, 774, 831, 840, 843, 956, 1035, 1064A, 1066A, 1068, 1070, 1087, 1124, 1223, 1226, 1524, 1526, 1621, 1625A, 1650, 1775, 1849, 1887, 1911, 1940, 1988, 2049, 2068, 2097, 2278, 2499, 2886, 2985, 3038@, 3277, 3331, 3338, 3376, 3468, 3537, 3555, 3561, 3657, 3720, 3768, 3780, 3792, 3813, 3825, 3858, 3912, 3918, 3932, 3960, 3964, 3975, 4008, 4032, 4053, 4077, 4086, 4089, 4185, 4191, 4197, 4228, …	-	-	-	-	-	-	-	-	B	-	Barnett 2016
210	MT913826	68.6	147.17	Belaya Gora, Yakutia, Russia	S1c1b	---	30.75	14885, 14921, 14927, 14962, 14974, 14983, 15023, 15097, 15118, 15127, 15166, 15175, 15178, 15211, 15223, 15232, 15259, 15286, 15295, 15298, 15322, 15334C, 15352, 15377, 15435, 15448, 15451, 15454, 15457, 15460, 15466, 15485, 15514, 15538, 15541, 15544, 15559A, 15575, 15592, 15607, 15616, 15610, 15667, 15697, 15728, 15778, 15797A, 15820, 15853, 15904, 15911, 15923, 15944, 15982	-	-	-	-	-	-	-	-	-	B	-	Stanton 2020
211	MT913814	63.842	121.466	Keremsit River, Indigirka, Tyung	S1c1b1	---	46.7	14885, 14921, 14927, 14962, 14974, 14983, 15023, 15097, 15118, 15127, 15166, 15175, 15178, 15211, 15223, 15232, 15259, 15286, 15295, 15298, 15322, 15331, 15334C, 15352, 15377, 15435, 15448, 15451, 15454, 15457, 15460, 15466, 15485, 15514, 15541, 15544, 15559A, 15592, 15607, 15616, 15610, 15667, 15697, 15728, 15778, 15797A, 15820, 15853, 15904, 15911,15944?, 15982	-	-	-	-	-	-	-	-	-	B	-	Stanton 2020
212	OK512987	64.05	-141.88	Lost Chicken Creek, Alaska	S1c1b1	S1c1b1	37.919	14885, 14889, 14921, 14927, 14962, 14974, 14983, 15023, 15097, 15118, 15127, 15166, 15175, 15178, 15211, 15223, 15232, 15259, 15286, 15295, 15298, 15322, 15331, 15334C, 15352, 15377, 15435, 15448, 15451, 15454, 15457, 15460, 15466, 15485, 15489, 15514, 15541, 15544, 15559A, 15592, 15607, 15616, 15610, 15667, 15697, 15728, 15778, 15797A, 15820, 15853, 15904, 15911,15944, 15982	701, 751, 774, 831, 840, 843, 1035, 1064A, 1066A, 1068, 1070, 1087, 1124, 1223, 1226, 1524, 1526, 1621, 1625A, 1650, 1775, 1849, 1887, 1911, 1940, 1988, 2049, 2068, 2097, 2278, 2499, 2886, 2985, 3038, 3331, 3338, 3376, 3468, 3537, 3555, 3561, 3657, 3720, 3768, 3780, 3792, 3813, 3825, 3858, 3912, 3918, 3932, 3960, 3964, 3975, 4008, 4032, 4053, 4077, 4086, 4089, 4185, 4191, 4197, 4228, 4335@, 4341,…	-	-	-	-	-	-	-	-	-	spelea 1	Salis 2021
213	OK513003	60.08	139.9	Krestovka River, Russia	S1c	S1c*	54.556	14885, 14921, 14927, 14962, 14974, 14983, 15023, 15097, 15118, 15127, 15166, 15175, 15178, 15211, 15223, 15232, 15259, 15286, 15295, 15298, 15322, 15334C, 15343, 15377, 15435, 15448, 15451, 15454, 15457, 15460, 15466, 15485, 15514, 15541, 15544, 15559A, 15592, 15607, 15616, 15610, 15667, 15697, 15728, 15778, 15797A, 15820, 15853, 15904, 15911, 15939, 15982	701, 751, 774, 831, 840, 843, 1035, 1064A, 1066A, 1068, 1070, 1087, 1124, 1223, 1524, 1526, 1621, 1625A, 1650, 1775, 1849, 1887, 1911, 1940, 1988, 2049, 2068, 2097, 2278, 2499, 2886, 2985, 3038, 3331, 3338, 3376, 3468, 3537, 3555, 3561, 3657, 3720, 3780, 3792, 3813, 3825, 3858, 3912, 3918, 3960, 3964, 3975, 4008, 4053, 4077, 4086, 4089, 4185, 4191, 4197, 4228, 4335, 4341, 4410, 4411, 4469, 4608, …	-	-	-	-	-	-	-	-	-	spelea 1	Salis 2021
214	MT913815	68.6	147.17	Belaya Gora, Yakutia, Russia	S1c	---	27.96	14885, 14921, 14927, 14932, 14962, 14974, 14983, 15023, 15097, 15118, 15127, 15166, 15175, 15178, 15181, 15211, 15223, 15232, 15259, 15286, 15295, 15298, 15322, 15334C, 15377, 15435, 15448, 15451, 15454, 15457, 15460, 15466, 15485, 15514, 15541, 15544, 15559A, 15592, 15607, 15616, 15610, 15667, 15697, 15728, 15778, 15797A, 15820, 15853, 15904, 15911, 15982	-	-	-	-	-	-	-	-	-	B	-	Stanton 2020
215	KC701375	51.1672	10.3166	South Germany	S1c	---	47.18	14885, 14921, 14927, 14962, 14974, 14983, 15023, 15097, 15118, 15127, 15166, 15175, 15178, 15211, 15223, 15232, 15259, 15286, 15295, 15298, 15322, 15334C, 15377, 15435, 15448, 15451, 15454, 15457, 15460, 15466, 15485, 15514, 15541, 15544, 15559A, 15592, 15607, 15616, 15610, 15667, 15697, 15728, 15778, 15797A, 15820, 15840, 15853, 15904, 15911, 15982	-	-	-	-	-	-	-	-	-	-	-	Arndt 2013
216	KX258452	68.18	161.44	Malyi Anyui River, Chukotka, Russia	S2	S2	28.69	14885, 14906, 14921, 14927, 14962, 14963, 14974, 14983, 15023, 15076, 15097, 15127, 15166, 15175, 15178, 15211, 15223, 15232, 15259, 15286, 15295, 15298, 15322, 15334C, 15377, 15409, 15435, 15448, 15451, 15454, 15457, 15460, 15466, 15485, 15514, 15541, 15544, 15559A, 15607, 15616, 15610, 15667, 15697, 15728, 15778, 15797A, 15820, 15823, 15853, 15904, 15911, 15982	701, 751, 774, 831, 840, 843, 1064A, 1066A, 1068, 1070, 1087, 1124, 1223, 1524, 1526, 1621, 1625A, 1650, 1775, 1849, 1887, 1911, 1940, 1988, 2049, 2068, 2097, 2499, 2502T, 2886, 2985, 3038, 3331, 3338, 3376, 3468, 3537, 3555, 3561, 3657, 3720, 3771, 3780, 3792, 3813, 3825, 3843, 3858, 3912, 3960, 3964, 3975, 4008, 4026, 4077, 4089, 4134, 4185, 4191, 4197, 4228, 4335, 4341, 4374, 4410, 4411, 4469,…	-	-	-	-	-	-	-	-	A	-	Barnett 2016
217	OK513018	44.97	-108.19	Natural Trap Cave, Wyoming	X1a	X1a	24.084	14885, 14921, 14927, 14962, 14974, 15023, 15032, 15067, 15076, 15097, 15127, 15138, 15166, 15175, 15211, 15223, 15229, 15232, 15259, 15286, 15289, 15295, 15298, 15322, 15334C, 15377, 15392, 15448, 15451, 15454, 15457, 15460, 15466, 15469, 15485, 15514, 15541, 15544, 15559A, 15571, 15607, 15616, 15610, 15667, 15697, 15728, 15771, 15778, 15797A, 15820, 15853, 15871, 15911, 15964, 15965, 15967, 15982	701, 751, 774, 831, 840, 843, 912, Het1048M, 1064A, 1066A, 1068, 1070, 1083, 1087, 1106, 1124, 1223, 1443C, 1487A, 1504, 1524, 1526, 1621, 1625A, 1650, 1765, 1775, 1849, 1887, 1911, 1940, 1988, 2049, 2068, 2097, 2499, 2781, 2866, 2886, 2918, 2920, 2985, 3038, 3252, 3331, 3338, 3376, 3468@, 3537, 3555, 3558C, 3561, 3657, 3720, 3723, 3735, 3763, 3780, 3792, 3813, 3825, 3858, 3912, 3960, 3964, 3975,…	-	-	-	-	-	-	-	-	-	Atrox	Salis 2021
218	OK513019	44.97	-108.19	Natural Trap Cave, Wyoming	X1a	X1a	23.883	14885, 14921, 14927, 14962, 14974, 15023, 15032, 15067, 15076, 15097, 15127, 15138, 15166, 15175, 15211, 15223, 15229, 15232, 15259, 15286, 15289, 15295, 15298, 15322, 15334C, 15377, 15392, 15448, 15451, 15454, 15457, 15460, 15466, 15469, 15485, 15514, 15541, 15544, 15559A, 15571, 15607, 15616, 15610, 15667, 15697, 15728, 15771, 15778, 15797A, 15820, 15853, 15871, 15911, 15964, 15965, 15967, 15982	701, 751, 774, 831, 840, 843, 912, 1064A, 1066A, 1068, 1070, 1083, 1087, 1106, 1124, 1223, 1443C, 1487A, 1504, 1524, 1526, 1621, 1625A, 1650, 1765, 1775, 1849, 1887, 1911, 1940, 1988, 2049, 2068, 2097, 2499, 2781, 2866, 2886, 2918, 2920, 2985, 3038, 3252, 3331, 3338, 3376, 3468@, 3537, 3555, 3558C, 3561, 3657, 3720, 3723, 3735, 3763, 3780, 3792, 3813, 3825, 3858, 3912, 3960, 3964, 3975, 4008, 402…	-	-	-	-	-	-	-	-	-	Atrox	Salis 2021
219	OK513016	44.97	-108.19	Natural Trap Cave, Wyoming	X1	X1b	28.124	14885, 14921, 14927, 14962, 14974, 15023, 15067, 15076, 15097, 15127, 15138, 15166, 15175, 15211, 15223, 15229, 15232, 15259, 15286, 15289, 15295, 15298, 15322, 15334C, 15377, 15448, 15451, 15454, 15457, 15460, 15466, 15469, 15485, 15514, 15541, 15544, 15559A, 15571, 15607, 15616, 15610, 15667, 15697, 15728, 15778, 15797A, 15820, 15853, 15871, 15911, 15964, 15965, 15967, 15982	701, 751, 774, 831, 840, 843, 912, 1064A, 1066A, 1068, 1070, 1083, 1087, 1106, 1124, 1223, 1443C, 1487A, 1504, 1524, 1526, 1621, 1625A, 1650, 1765, 1775, 1849, 1887, 1911, 1940, 1987, 1988, 2049, 2068, 2097, 2499, 2781, 2866, 2886, 2920, 2985, 3038, 3252, 3331, 3338, 3376, 3468, 3537, 3555, 3558C, 3561, 3657, 3720, 3723, 3735@, 3763, 3780, 3792, 3813, 3825, 3858, 3912, 3960, 3964, 3975, 4008, 402…	-	-	-	-	-	-	-	-	-	Atrox	Salis 2021
220	OK513015	44.97	-108.19	Natural Trap Cave, Wyoming	X1b	X1b1	25.41	14861C, 14885, 14921, 14927, 14962, 14974, 15023, 15067, 15076, 15097, 15127, 15138, 15166, 15175, 15211, 15223, 15229, 15232, 15259, 15286, 15289, 15295, 15298, 15322, 15334C, 15377, 15448, 15451, 15454, 15457, 15460, 15466, 15469, 15485, 15514, 15541, 15544, 15559A, 15571, 15607, 15616, 15610, 15667, 15697, 15728, 15778, 15797A, 15820, 15853, 15871, 15911, 15964, 15965, 15967, 15982	701, 751, 774, 831, 840, 843, 912, 1064A, 1066A, 1068, 1070, 1083, 1087, 1106, 1124, 1223, 1443C, 1487A, 1504, 1524, 1526, 1621, 1622, 1625A, 1650, 1765, 1775, 1849, 1887, 1911, 1940, 1987, 1988, 2049, 2068, 2097, 2499, 2781, 2866, 2886, 2920, 2985, 3038, 3252, 3331, 3338, 3376, 3468, 3537, 3555, 3558C, 3561, 3657, 3720, 3723, 3735@, 3763, 3780, 3792, 3813, 3825, 3858, 3912, 3960, 3964, 3975, 399…	-	-	-	-	-	-	-	-	-	Atrox	Salis 2021
221	OK513020	44.97	-108.19	Natural Trap Cave, Wyoming	X1b	X1b1	25.431	14861C, 14885, 14921, 14927, 14962, 14974, 15023, 15067, 15076, 15097, 15127, 15138, 15166, 15175, 15211, 15223, 15229, 15232, 15259, 15286, 15289, 15295, 15298, 15322, 15334C, 15377, 15448, 15451, 15454, 15457, 15460, 15466, 15469, 15485, 15514, 15541, 15544, 15559A, 15571, 15607, 15616, 15610, 15667, 15697, 15728, 15778, 15797A, 15820, 15853, 15871, 15911, 15964, 15965, 15967, 15982	701, 751, 774, 831, 840, 843, 912, 1064A, 1066A, 1068, 1070, 1083, 1087, 1106, 1124, 1223, 1443C, 1487A, 1504, 1524, 1526, 1621, 1622, 1625A, 1650, 1765, 1775, 1849, 1887, 1911, 1940, 1987, 1988, 2049, 2068, 2097, 2499, 2781, 2866, 2886, 2920, 2985, 3038, 3252, 3331, 3338, 3376, 3468, 3537, 3555, 3558C, 3561, 3657, 3720, 3723, 3735@, 3763, 3780, 3792, 3813, 3825, 3858, 3912, 3960, 3964, 3975, 399…	-	-	-	-	-	-	-	-	-	Atrox	Salis 2021
222	OK512988	44.97	-108.19	Natural Trap Cave, Wyoming	X1b	X1b1	25.34	14861C, 14885, 14921, 14927, 14962, 14974, 15023, 15067, 15076, 15097, 15127, 15138, 15166, 15175, 15211, 15223, 15229, 15232, 15259, 15286, 15289, 15295, 15298, 15322, 15334C, 15377, 15448, 15451, 15454, 15457, 15460, 15466, 15469, 15485, 15514, 15541, 15544, 15559A, 15571, 15607, 15616, 15610, 15667, 15697, 15728, 15778, 15797A, 15820, 15853, 15871, 15911, 15964, 15965, 15967, 15982	701, 751, 774, 831, 840, 843, 912, 1064A, 1066A, 1068, 1070, 1083, 1087, 1106, 1124, 1223, 1443C, 1487A, 1504, 1524, 1526, 1621, 1622, 1625A, 1650, 1765, 1775, 1849, 1887, 1911, 1940, 1987, 1988, 2049, 2068, 2097, 2499, 2781, 2866, 2886, 2920, 2985, 3038, 3252, 3331, 3338, 3376, 3468, 3537, 3555, 3558C, 3561, 3657, 3720, 3723, 3735@, 3763, 3780, 3792, 3813, 3825, 3858, 3912, 3960, 3964, 3975, 399…	-	-	-	-	-	-	-	-	-	Atrox	Salis 2021
223	OK513012	53.64	-113.28	Edmonton, Canada	X	X3a	13.198	14885, 14921, 14927, 14962, 14974, 15023, 15067, 15076, 15097, 15127, 15138, 15166, 15175, 15211, 15223, 15229, 15232, 15259, 15286, 15289, 15295, 15298, 15322, 15334C, 15377, 15448, 15451, 15454, 15457, 15460, 15466, 15485, 15514, 15541, 15544, 15559A, 15571, 15607, 15616, 15610, 15667, 15697, 15728, 15778, 15797A, 15820, 15853, 15871, 15911, 15964, 15965, 15967, 15982	701, 739, 751, 774, 831, 840, 843, 912, 1064A, 1066A, 1068, 1070, 1083, 1087, 1124, 1223, 1487A, 1504, 1524, 1526, 1621, 1625A, 1650, 1765, 1775, 1849, 1887, 1911, 1940, 1988, 2049, 2068, 2097, 2361, 2499, 2781, 2866, 2886@, 2985, 3038, 3229, 3252, 3331, 3338, 3376, 3468, 3537, 3555, 3558C, 3561, 3624, 3657, 3720, 3723, 3735, 3763, 3780, 3792, 3813, 3825, 3858, 3912, 3960, 3964, 3975, 4008, 4026,…	-	-	-	-	-	-	-	-	-	Atrox	Salis 2021
224	OK513011	53.64	-113.28	Edmonton, Canada	X	X3	33.134	14885, 14921, 14927, 14962, 14974, 15023, 15067, 15076, 15097, 15100, 15127, 15138, 15166, 15175, 15211, 15223, 15229, 15232, 15259, 15286, 15289, 15295, 15298, 15322, 15334C, 15377, 15448, 15451, 15454, 15457, 15460, 15466, 15485, 15514, 15541, 15544, 15559A, 15571, 15607, 15616, 15610, 15667, 15697, 15728, 15778, 15797A, 15820, 15853, 15871, 15911, 15964, 15965, 15967, 15982	701, 751, 774, 831, 840, 843, 912, 1064A, 1066A, 1068, 1070, 1083, 1087, 1124, 1223, 1487A, 1504, 1524, 1526, 1621, 1625A, 1650, 1765, 1775, 1849, 1887, 1911, 1940, 1988, 2049, 2054A, 2068, 2097, 2499, 2781, 2866, 2886, 2985, 3038, 3252, 3331, 3338, 3376, 3468, 3537, 3555, 3558C, 3561, 3657, 3720, 3723, 3732, 3735@, 3763, 3780, 3792, 3813, 3825, 3847, 3858, 3912, 3960, 3964, 3975, 4008, 4026, 407…	-	-	-	-	-	-	-	-	-	Atrox	Salis 2021
225	OK513010	53.64	-113.28	Edmonton, Canada	X	X3a	33.278	14885, 14921, 14927, 14962, 14974, 15023, 15067, 15076, 15097, 15127, 15138, 15166, 15175, 15211, 15223, 15229, 15232, 15259, 15286, 15289, 15295, 15298, 15322, 15334C, 15377, 15448, 15451, 15454, 15457, 15460, 15466, 15485, 15514, 15524, 15541, 15544, 15559A, 15571, 15607, 15616, 15610, 15667, 15697, 15728, 15778, 15797A, 15820, 15853, 15871, 15911, 15964, 15965, 15967, 15982	701, 751, 766, 774, 831, 840, 843, 912, 1064A, 1066A, 1068, 1070, 1083, 1087, 1124, 1223, 1487A, 1504, 1524, 1526, 1568, 1621, 1625A, 1650, 1765, 1775, 1849, 1887, 1911, 1940, 1988, 2049, 2068, 2097, 2499, 2501, 2781, 2866, 2886@, 2985, 3021, 3038, 3252, 3331, 3338, 3376, 3468, 3537, 3555, 3558C, 3561, 3657, 3720, 3723, 3735, 3763, 3780, 3792, 3813, 3825, 3858, 3912, 3960, 3964, 3975, 3991, 4008,…	-	-	-	-	-	-	-	-	-	Atrox	Salis 2021
226	OK513009	53.64	-113.28	Edmonton, Canada	X2	X2	64.65	14885, 14921, 14927, 14962, 14974, 14983, 15023, 15067, 15076, 15097, 15127, 15138, 15166, 15175, 15211, 15223, 15229, 15232, 15259, 15286, 15289, 15295, 15298, 15322, 15334C, 15377, 15448, 15451, 15454, 15457, 15460, 15466, 15485, 15514, 15541, 15544, 15559A, 15571, 15607, 15616, 15610, 15667, 15697, 15728, 15778, 15797A, 15820, 15853, 15866, 15871, 15911, 15964, 15965, 15967, 15982	701, 751, 774, 831, 840, 843, 901, 912, 1064A, 1066A, 1068, 1070, 1083, 1087, 1124, 1223, 1487A, 1504, 1524, 1526, 1621, 1625A, 1650, 1765, 1775, 1849, 1887, 1911, 1940, 1988, 2049, 2068, 2097, 2499, 2781, 2866, 2886, 2985, 3038, 3252, 3331, 3338, 3376, 3468, 3537, 3555, 3558C, 3561, 3657, 3720, 3723, 3763, 3780, 3786, 3792, 3813, 3825, 3858, 3912, 3960, 3964, 3975, 4008, 4026, 4077, 4089, 4185, …	-	-	-	-	-	-	-	-	-	Atrox	Salis 2021
227	OK512983	63.99	-140.78	Sixtymile, Canada	X2	X2	66.68	14885, 14921, 14927, 14962, 14974, 14983, 15023, 15058, 15067, 15076, 15097, 15127, 15138, 15166, 15175, 15211, 15223, 15229, 15232, 15259, 15286, 15289, 15295, 15298, 15322, 15334C, 15377, 15448, 15451, 15454, 15457, 15460, 15466, 15485, 15514, 15541, 15544, 15559A, het 15571Y, 15607, 15616, 15610, 15667, 15697, 15728, 15778, 15797A, 15820, 15853, 15871, 15911, 15964, 15965, 15967, 15982	701, 751, 774, 831, 840, 843, 912, 1064A, 1066A, 1068, 1070, 1083, 1087, 1124, 1223, 1224, 1487A, 1504, 1524, 1526, 1621, 1625A, 1650, 1765, 1775, 1849, 1887, 1911, 1940, 1988, 2049, 2068, 2097, 2436, 2499, 2781, 2866, 2886, 2985, 3038, 3252, 3331, 3338, 3376, 3468, 3537, 3555, 3558C, 3561, 3657, 3720, 3723, 3763, 3780, 3792, 3813, 3825, 3858, 3912, 3960, 3964, 3975, 4008, 4026, 4077, 4089, 4185,…	-	-	-	-	-	-	-	-	-	Atrox	Salis 2021
228	LiAM	-	-	-	Liam	Liam	In silico	15178, 15448, 15559A, 15616, 15728, 15797A, 15982	831, 843, 1064A, 1068, 1887, 2068, 3376, 3561, 3792, 3975, 4197, 4608, 4979, 4983, 5337, 5576, 5632, 5958, 6074, 6353, 6377, 6602, 6629, 6881, 7622, 7811, 7823, 8061, 8063, 8585, 8899, 8980, 9013, 9091, 9405, 9747, 9848, 10312, 10696, 10937, 10991, 11847, 11848, 11975, 12131, 12191, 12463, 12493, 12699, 12957, 13896, 14043, 14450, 14537, 15178, 15448, 15559A, 15728, 15797A, 15982	-	-	-	-	-	-	-	-	-	-	This study
229	Lion Progenitor	-	-	-	Lion Progenitor	Lion Progenitor	In silico	14885, 14921, 14927, 15023, 15097, 15166, 15175, 15178, 15211, 15223, 15286, 15295, 15298, 15322, 15377, 15448, 15454, 15457, 15460, 15559A, 15610, 15616, 15728, 15797A, 15820, 15853, 15982	751, 774, 831, 843, 1064A, 1068, 1223, 1524, 1887, 1911, 1940, 2068, 2097, 3338, 3376, 3561, 3657, 3792, 3825, 3858, 3960, 3975, 4008, 4089, 4197, 4228, 4341, 4410, 4608, 4665, 4697, 4823, 4843, 4904, 4943, 4952, 4976, 4979, 4983, 5114, 5216, 5291, 5330, 5337, 5492, 5571, 5576, 5606, 5630, 5632, 5685, 5713, 5747, 5958, 6074, 6353, 6371, 6377, 6389, 6452, 6458, 6602, 6629, 6764, 6815, 6845, 6881, …	-	-	-	-	-	-	-	-	-	-	This study
